# Supplementary material for: Xylose- and Nucleoside-Based Polymers via Thiol–ene Polymerization toward Sugar-Derived Solid Polymer Electrolytes
Source: ACS Appl Polym Mater. 2024 Jan 26;6(3):1622–32. doi: 10.1021/acsapm.3c02119 (PMC10862469; doi:10.1021/acsapm.3c02119)
Supplement: Supplementary file 2 — ap3c02119_si_002.cif [file ap3c02119_si_002.cif]

 
data_s22ab3
 
_audit_creation_method            'SHELXL-2018/3'
_shelx_SHELXL_version_number      '2018/3'
_chemical_name_systematic         ?
_chemical_name_common             ?
_chemical_melting_point           ?
_chemical_formula_moiety          ?
_chemical_formula_sum
 'C20 H25 N5 O5' 
_chemical_formula_weight          415.45

loop_
 _atom_type_symbol
 _atom_type_description
 _atom_type_scat_dispersion_real
 _atom_type_scat_dispersion_imag
 _atom_type_scat_source
 'C'  'C'   0.0181   0.0091
 'International Tables Vol C Tables 4.2.6.8 and 6.1.1.4'
 'H'  'H'   0.0000   0.0000
 'International Tables Vol C Tables 4.2.6.8 and 6.1.1.4'
 'N'  'N'   0.0311   0.0180
 'International Tables Vol C Tables 4.2.6.8 and 6.1.1.4'
 'O'  'O'   0.0492   0.0322
 'International Tables Vol C Tables 4.2.6.8 and 6.1.1.4'
 
_space_group_crystal_system       monoclinic
_space_group_IT_number            4
_space_group_name_H-M_alt         'P 21'
_space_group_name_Hall            'P 2yb'
 
_shelx_space_group_comment
;
The symmetry employed for this shelxl refinement is uniquely defined
by the following loop, which should always be used as a source of
symmetry information in preference to the above space-group names.
They are only intended as comments.
;
 
loop_
 _space_group_symop_operation_xyz
 'x, y, z'
 '-x, y+1/2, -z'
 
_cell_length_a                    10.02577(10)
_cell_length_b                    8.19633(7)
_cell_length_c                    13.46291(12)
_cell_angle_alpha                 90
_cell_angle_beta                  106.2144(10)
_cell_angle_gamma                 90
_cell_volume                      1062.303(18)
_cell_formula_units_Z             2
_cell_measurement_temperature     150(2)
_cell_measurement_reflns_used   15607
_cell_measurement_theta_min     4.5740
_cell_measurement_theta_max     73.1860
 
_exptl_crystal_description        block
_exptl_crystal_colour             colourless
_exptl_crystal_density_meas       ?
_exptl_crystal_density_method     ?
_exptl_crystal_density_diffrn     1.299          
_exptl_crystal_F_000              440
_exptl_transmission_factor_min    ?
_exptl_transmission_factor_max    ?
_exptl_crystal_size_max           0.303
_exptl_crystal_size_mid           0.216
_exptl_crystal_size_min           0.137
_exptl_absorpt_coefficient_mu     0.791
_shelx_estimated_absorpt_T_min    0.796
_shelx_estimated_absorpt_T_max    0.899
_exptl_absorpt_correction_T_min                   0.76095
_exptl_absorpt_correction_T_max                   1.00000
_exptl_absorpt_correction_type            multi-scan
_exptl_absorpt_process_details
;
CrysAlisPro 1.171.42.49 (Rigaku Oxford Diffraction, 2022)
Empirical absorption correction using spherical harmonics,
implemented in SCALE3 ABSPACK scaling algorithm.
;
_oxdiff_exptl_absorpt_empirical_full_min           0.736
_oxdiff_exptl_absorpt_empirical_full_max           1.402
_oxdiff_exptl_absorpt_empirical_details
;
Empirical correction (ABSPACK) includes:
- Absorption correction using spherical harmonics
- Frame scaling
;
_diffrn_ambient_temperature 150.00(10) 
_diffrn_ambient_environment N~2~
_diffrn_source 'micro-focus sealed X-ray tube'
_diffrn_source_type 'SuperNova (Cu) X-ray Source'
_diffrn_radiation_probe x-ray
_diffrn_radiation_type 'Cu K\a'
_diffrn_radiation_wavelength 1.54184
_diffrn_radiation_monochromator mirror
_diffrn_measurement_device 'four-circle diffractometer'
_diffrn_measurement_device_type 'SuperNova, Dual, Cu at home/near, EosS2'
_diffrn_measurement_method '\w scans'
_diffrn_detector 'CCD plate'
_diffrn_detector_type EosS2
_diffrn_detector_area_resol_mean 8.1150
_diffrn_reflns_number             18748
_diffrn_reflns_av_unetI/netI      0.0185
_diffrn_reflns_av_R_equivalents   0.0244
_diffrn_reflns_limit_h_min        -12
_diffrn_reflns_limit_h_max        12
_diffrn_reflns_limit_k_min        -10
_diffrn_reflns_limit_k_max        10
_diffrn_reflns_limit_l_min        -16
_diffrn_reflns_limit_l_max        16
_diffrn_reflns_theta_min          3.419
_diffrn_reflns_theta_max          73.306
_diffrn_reflns_theta_full         67.684
_diffrn_measured_fraction_theta_max   1.000
_diffrn_measured_fraction_theta_full  1.000
_diffrn_reflns_Laue_measured_fraction_max    1.000
_diffrn_reflns_Laue_measured_fraction_full   1.000
_diffrn_reflns_point_group_measured_fraction_max   0.988
_diffrn_reflns_point_group_measured_fraction_full  0.992
_reflns_number_total              4208
_reflns_number_gt                 4173
_reflns_threshold_expression      'I > 2\s(I)'
_reflns_Friedel_coverage          0.842
_reflns_Friedel_fraction_max      0.976
_reflns_Friedel_fraction_full     0.984
 
_reflns_special_details
;
 Reflections were merged by SHELXL according to the crystal
 class for the calculation of statistics and refinement.
 
 _reflns_Friedel_fraction is defined as the number of unique
 Friedel pairs measured divided by the number that would be
 possible theoretically, ignoring centric projections and
 systematic absences.
;
 
_computing_data_collection     'CrysAlisPro 1.171.42.49 (Rigaku OD, 2022)'
_computing_cell_refinement     'CrysAlisPro 1.171.42.49 (Rigaku OD, 2022)'
_computing_data_reduction      'CrysAlisPro 1.171.42.49 (Rigaku OD, 2022)'
_computing_structure_solution     
; 
 SHELXT
 Sheldrick, G. M. (2008). Acta Cryst. A64, 112-122.
;
_computing_structure_refinement   
;
 SHELXL-2018/3 (Sheldrick, 2018)
 Sheldrick GM (2008) Acta Crystallogr A64:112--122 and 
 C. B. H\"ubschle, G. M. Sheldrick and B. Dittrich
 ShelXle: a Qt graphical user interface for SHELXL
 J. Appl. Cryst., 44, (2011) 1281-1284.
;
_computing_molecular_graphics  

'ORTEP3 for Windows - Farrugia, L. J. J. Appl. Crystallogr. 1997, 30, 565'

_computing_publication_material    
;
 'WinGX publication routines, Farrugia, 
 L. J., J. Appl. Crystallogr., 1999, 32, 837-838
;
_refine_special_details           ?
_refine_ls_structure_factor_coef  Fsqd
_refine_ls_matrix_type            full
_refine_ls_weighting_scheme       calc
_refine_ls_weighting_details
'w=1/[\s^2^(Fo^2^)+(0.0386P)^2^+0.1621P] where P=(Fo^2^+2Fc^2^)/3'
_atom_sites_solution_primary      dual
_atom_sites_solution_secondary    ?
_atom_sites_solution_hydrogens    mixed
_refine_ls_hydrogen_treatment     mixed
_refine_ls_extinction_method      'SHELXL-2018/3 (Sheldrick 2018)'
_refine_ls_extinction_coef        0.0067(7)
_refine_ls_extinction_expression
 'Fc^*^=kFc[1+0.001xFc^2^\l^3^/sin(2\q)]^-1/4^'
_refine_ls_abs_structure_details
;
 Flack x determined using 1872 quotients [(I+)-(I-)]/[(I+)+(I-)]
 (Parsons, Flack and Wagner, Acta Cryst. B69 (2013) 249-259).
;
_refine_ls_abs_structure_Flack    -0.03(5)
_chemical_absolute_configuration  ad
_refine_ls_number_reflns          4208
_refine_ls_number_parameters      280
_refine_ls_number_restraints      1
_refine_ls_R_factor_all           0.0259
_refine_ls_R_factor_gt            0.0258
_refine_ls_wR_factor_ref          0.0679
_refine_ls_wR_factor_gt           0.0677
_refine_ls_goodness_of_fit_ref    1.041
_refine_ls_restrained_S_all       1.041
_refine_ls_shift/su_max           0.000
_refine_ls_shift/su_mean          0.000
 
loop_
 _atom_site_label
 _atom_site_type_symbol
 _atom_site_fract_x
 _atom_site_fract_y
 _atom_site_fract_z
 _atom_site_U_iso_or_equiv
 _atom_site_adp_type
 _atom_site_occupancy
 _atom_site_site_symmetry_order  
 _atom_site_calc_flag
 _atom_site_refinement_flags_posn
 _atom_site_refinement_flags_adp
 _atom_site_refinement_flags_occupancy
 _atom_site_disorder_assembly
 _atom_site_disorder_group
N1 N 0.86603(14) 0.50101(17) 0.27565(10) 0.0212(3) Uani 1 1 d . . . . .
N2 N 0.92371(14) 0.78904(17) 0.27217(11) 0.0214(3) Uani 1 1 d . . . . .
N3 N 0.98041(15) 0.86072(19) 0.11488(11) 0.0255(3) Uani 1 1 d . . . . .
N4 N 0.9838(2) 0.6754(2) -0.01437(13) 0.0341(4) Uani 1 1 d . . . . .
H4C H 1.025(3) 0.755(4) -0.042(2) 0.043(7) Uiso 1 1 d . . . . .
H4D H 0.979(3) 0.569(4) -0.0388(18) 0.041(7) Uiso 1 1 d . . . . .
N5 N 0.88979(16) 0.42294(18) 0.12195(11) 0.0252(3) Uani 1 1 d . . . . .
O1 O 0.64148(16) -0.15278(17) 0.36725(12) 0.0394(3) Uani 1 1 d . . . . .
O2 O 0.71161(12) 0.10110(15) 0.34686(9) 0.0252(3) Uani 1 1 d . . . . .
O3 O 0.76989(11) 0.50078(14) 0.56472(8) 0.0217(2) Uani 1 1 d . . . . .
O4 O 0.55384(12) 0.59487(18) 0.54748(10) 0.0306(3) Uani 1 1 d . . . . .
O5 O 0.91797(11) 0.34697(15) 0.42616(9) 0.0222(2) Uani 1 1 d . . . . .
C1 C 0.5161(4) -0.1042(4) -0.0515(2) 0.0779(10) Uani 1 1 d . . . . .
H1A H 0.613258 -0.101377 -0.043413 0.093 Uiso 1 1 calc R U . . .
H1B H 0.452683 -0.088182 -0.117902 0.093 Uiso 1 1 calc R U . . .
C2 C 0.4703(3) -0.1296(3) 0.02737(18) 0.0521(6) Uani 1 1 d . . . . .
H2 H 0.372346 -0.131267 0.015467 0.063 Uiso 1 1 calc R U . . .
C3 C 0.5567(2) -0.1566(3) 0.13580(17) 0.0424(5) Uani 1 1 d . . . . .
H3A H 0.655063 -0.170097 0.136455 0.051 Uiso 1 1 calc R U . . .
H3B H 0.526493 -0.258290 0.162750 0.051 Uiso 1 1 calc R U . . .
C4 C 0.5448(2) -0.0146(3) 0.20605(17) 0.0450(5) Uani 1 1 d . . . . .
H4A H 0.569901 0.087728 0.176612 0.054 Uiso 1 1 calc R U . . .
H4B H 0.447058 -0.004934 0.207808 0.054 Uiso 1 1 calc R U . . .
C5 C 0.63635(19) -0.0342(2) 0.31458(15) 0.0301(4) Uani 1 1 d . . . . .
C6 C 0.80033(18) 0.0963(2) 0.45152(13) 0.0258(3) Uani 1 1 d . . . . .
H6A H 0.885205 0.032661 0.454242 0.031 Uiso 1 1 calc R U . . .
H6B H 0.751248 0.042622 0.497070 0.031 Uiso 1 1 calc R U . . .
C7 C 0.83924(17) 0.2688(2) 0.48831(12) 0.0205(3) Uani 1 1 d . . . . .
H7 H 0.898344 0.264470 0.561625 0.025 Uiso 1 1 calc R U . . .
C8 C 0.71683(16) 0.3818(2) 0.48279(11) 0.0186(3) Uani 1 1 d . . . . .
H8 H 0.632275 0.323094 0.489358 0.022 Uiso 1 1 calc R U . . .
C9 C 0.67722(16) 0.6055(2) 0.58494(12) 0.0226(3) Uani 1 1 d . . . . .
C10 C 0.75178(18) 0.7349(2) 0.65955(14) 0.0278(4) Uani 1 1 d . . . . .
H10A H 0.820216 0.790204 0.630410 0.033 Uiso 1 1 calc R U . . .
H10B H 0.803328 0.682446 0.725287 0.033 Uiso 1 1 calc R U . . .
C11 C 0.65270(17) 0.8617(2) 0.68172(14) 0.0280(4) Uani 1 1 d . . . . .
H11A H 0.597240 0.909360 0.615466 0.034 Uiso 1 1 calc R U . . .
H11B H 0.587662 0.807129 0.714450 0.034 Uiso 1 1 calc R U . . .
C12 C 0.72603(19) 0.9963(3) 0.75103(15) 0.0330(4) Uani 1 1 d . . . . .
H12 H 0.792756 0.967163 0.813770 0.040 Uiso 1 1 calc R U . . .
C13 C 0.7036(2) 1.1526(3) 0.73026(19) 0.0413(5) Uani 1 1 d . . . . .
H13A H 0.637522 1.185634 0.668134 0.050 Uiso 1 1 calc R U . . .
H13B H 0.753517 1.232280 0.777411 0.050 Uiso 1 1 calc R U . . .
C14 C 0.69553(15) 0.46565(19) 0.37915(11) 0.0177(3) Uani 1 1 d . . . . .
H14A H 0.647222 0.571543 0.376706 0.021 Uiso 1 1 calc R U . . .
H14B H 0.643236 0.395909 0.321306 0.021 Uiso 1 1 calc R U . . .
C15 C 0.84546(15) 0.4881(2) 0.37797(11) 0.0189(3) Uani 1 1 d . . . . .
H15 H 0.884972 0.586831 0.419418 0.023 Uiso 1 1 calc R U . . .
C16 C 0.90303(16) 0.6383(2) 0.23154(12) 0.0189(3) Uani 1 1 d . . . . .
C17 C 0.96127(17) 0.8903(2) 0.20774(13) 0.0236(3) Uani 1 1 d . . . . .
H17 H 0.976844 0.999962 0.231006 0.028 Uiso 1 1 calc R U . . .
C18 C 0.96039(17) 0.7072(2) 0.07678(13) 0.0235(3) Uani 1 1 d . . . . .
C19 C 0.91670(16) 0.5883(2) 0.13665(12) 0.0206(3) Uani 1 1 d . . . . .
C20 C 0.85976(18) 0.3769(2) 0.20641(13) 0.0249(3) Uani 1 1 d . . . . .
H20 H 0.835940 0.267952 0.218442 0.030 Uiso 1 1 calc R U . . .
 
loop_
 _atom_site_aniso_label
 _atom_site_aniso_U_11
 _atom_site_aniso_U_22
 _atom_site_aniso_U_33
 _atom_site_aniso_U_23
 _atom_site_aniso_U_13
 _atom_site_aniso_U_12
N1 0.0250(6) 0.0186(7) 0.0223(6) -0.0010(5) 0.0106(5) -0.0037(6)
N2 0.0245(7) 0.0190(7) 0.0213(6) -0.0013(5) 0.0076(5) -0.0013(5)
N3 0.0339(8) 0.0199(7) 0.0259(7) 0.0024(6) 0.0134(6) -0.0005(6)
N4 0.0595(11) 0.0211(8) 0.0305(8) -0.0009(6) 0.0272(8) -0.0050(7)
N5 0.0333(7) 0.0203(7) 0.0258(7) -0.0034(5) 0.0147(6) -0.0043(6)
O1 0.0483(8) 0.0181(7) 0.0501(8) 0.0004(6) 0.0110(6) -0.0057(6)
O2 0.0332(6) 0.0166(6) 0.0230(5) 0.0003(5) 0.0031(4) -0.0016(5)
O3 0.0220(5) 0.0225(6) 0.0204(5) -0.0023(5) 0.0056(4) 0.0020(5)
O4 0.0212(6) 0.0332(7) 0.0385(7) -0.0087(6) 0.0103(5) -0.0010(5)
O5 0.0189(5) 0.0227(6) 0.0260(6) 0.0029(5) 0.0077(4) 0.0029(4)
C1 0.108(3) 0.074(2) 0.0414(14) -0.0037(14) 0.0031(15) -0.0189(19)
C2 0.0565(14) 0.0422(13) 0.0439(13) -0.0129(10) -0.0088(10) 0.0045(11)
C3 0.0465(11) 0.0359(11) 0.0397(11) -0.0078(9) 0.0037(9) 0.0056(9)
C4 0.0506(12) 0.0277(10) 0.0432(11) -0.0075(9) -0.0090(9) 0.0023(9)
C5 0.0334(9) 0.0169(8) 0.0384(10) -0.0045(7) 0.0071(7) 0.0007(7)
C6 0.0335(8) 0.0176(8) 0.0230(8) 0.0040(7) 0.0026(6) 0.0037(7)
C7 0.0235(7) 0.0186(8) 0.0189(7) 0.0029(6) 0.0051(6) 0.0020(6)
C8 0.0203(7) 0.0179(7) 0.0176(7) 0.0008(6) 0.0053(5) -0.0012(6)
C9 0.0232(8) 0.0228(8) 0.0233(7) 0.0000(6) 0.0089(6) 0.0002(7)
C10 0.0222(8) 0.0284(9) 0.0323(9) -0.0080(7) 0.0065(7) 0.0017(7)
C11 0.0220(8) 0.0282(9) 0.0334(9) -0.0050(7) 0.0071(6) 0.0010(7)
C12 0.0272(8) 0.0349(10) 0.0351(9) -0.0107(8) 0.0056(7) 0.0038(8)
C13 0.0339(10) 0.0325(11) 0.0563(13) -0.0116(9) 0.0107(9) -0.0027(8)
C14 0.0189(7) 0.0155(7) 0.0191(7) 0.0023(6) 0.0057(5) 0.0010(6)
C15 0.0206(7) 0.0177(7) 0.0195(7) -0.0002(6) 0.0075(5) -0.0011(6)
C16 0.0173(7) 0.0196(8) 0.0202(7) 0.0007(6) 0.0057(6) -0.0011(5)
C17 0.0290(8) 0.0174(8) 0.0252(8) -0.0012(6) 0.0091(6) -0.0015(6)
C18 0.0283(8) 0.0216(8) 0.0226(8) 0.0014(6) 0.0103(6) 0.0006(6)
C19 0.0226(7) 0.0190(8) 0.0217(7) -0.0015(6) 0.0085(6) -0.0010(6)
C20 0.0332(9) 0.0179(8) 0.0276(8) -0.0034(7) 0.0150(7) -0.0048(7)
 
_geom_special_details
;
 All esds (except the esd in the dihedral angle between two l.s. planes)
 are estimated using the full covariance matrix.  The cell esds are taken
 into account individually in the estimation of esds in distances, angles
 and torsion angles; correlations between esds in cell parameters are only
 used when they are defined by crystal symmetry.  An approximate (isotropic)
 treatment of cell esds is used for estimating esds involving l.s. planes.
;
 
loop_
 _geom_bond_atom_site_label_1
 _geom_bond_atom_site_label_2
 _geom_bond_distance
 _geom_bond_site_symmetry_2
 _geom_bond_publ_flag
N1 C20 1.369(2) . ?
N1 C16 1.371(2) . ?
N1 C15 1.4525(19) . ?
N2 C17 1.329(2) . ?
N2 C16 1.343(2) . ?
N3 C17 1.339(2) . ?
N3 C18 1.353(2) . ?
N4 C18 1.338(2) . ?
N4 H4C 0.90(3) . ?
N4 H4D 0.93(3) . ?
N5 C20 1.310(2) . ?
N5 C19 1.385(2) . ?
O1 C5 1.196(2) . ?
O2 C5 1.344(2) . ?
O2 C6 1.4417(19) . ?
O3 C9 1.347(2) . ?
O3 C8 1.4570(18) . ?
O4 C9 1.201(2) . ?
O5 C15 1.4226(19) . ?
O5 C7 1.4499(19) . ?
C1 C2 1.286(4) . ?
C1 H1A 0.9500 . ?
C1 H1B 0.9500 . ?
C2 C3 1.491(3) . ?
C2 H2 0.9500 . ?
C3 C4 1.525(3) . ?
C3 H3A 0.9900 . ?
C3 H3B 0.9900 . ?
C4 C5 1.501(3) . ?
C4 H4A 0.9900 . ?
C4 H4B 0.9900 . ?
C6 C7 1.513(2) . ?
C6 H6A 0.9900 . ?
C6 H6B 0.9900 . ?
C7 C8 1.523(2) . ?
C7 H7 1.0000 . ?
C8 C14 1.516(2) . ?
C8 H8 1.0000 . ?
C9 C10 1.508(2) . ?
C10 C11 1.524(2) . ?
C10 H10A 0.9900 . ?
C10 H10B 0.9900 . ?
C11 C12 1.498(3) . ?
C11 H11A 0.9900 . ?
C11 H11B 0.9900 . ?
C12 C13 1.317(3) . ?
C12 H12 0.9500 . ?
C13 H13A 0.9500 . ?
C13 H13B 0.9500 . ?
C14 C15 1.519(2) . ?
C14 H14A 0.9900 . ?
C14 H14B 0.9900 . ?
C15 H15 1.0000 . ?
C16 C19 1.384(2) . ?
C17 H17 0.9500 . ?
C18 C19 1.410(2) . ?
C20 H20 0.9500 . ?
 
loop_
 _geom_angle_atom_site_label_1
 _geom_angle_atom_site_label_2
 _geom_angle_atom_site_label_3
 _geom_angle
 _geom_angle_site_symmetry_1
 _geom_angle_site_symmetry_3
 _geom_angle_publ_flag
C20 N1 C16 106.35(13) . . ?
C20 N1 C15 126.85(14) . . ?
C16 N1 C15 126.71(14) . . ?
C17 N2 C16 110.39(14) . . ?
C17 N3 C18 118.56(15) . . ?
C18 N4 H4C 117.1(17) . . ?
C18 N4 H4D 120.2(15) . . ?
H4C N4 H4D 121(2) . . ?
C20 N5 C19 103.91(14) . . ?
C5 O2 C6 115.53(13) . . ?
C9 O3 C8 116.91(12) . . ?
C15 O5 C7 109.34(11) . . ?
C2 C1 H1A 120.0 . . ?
C2 C1 H1B 120.0 . . ?
H1A C1 H1B 120.0 . . ?
C1 C2 C3 126.1(3) . . ?
C1 C2 H2 117.0 . . ?
C3 C2 H2 117.0 . . ?
C2 C3 C4 111.67(19) . . ?
C2 C3 H3A 109.3 . . ?
C4 C3 H3A 109.3 . . ?
C2 C3 H3B 109.3 . . ?
C4 C3 H3B 109.3 . . ?
H3A C3 H3B 107.9 . . ?
C5 C4 C3 112.93(18) . . ?
C5 C4 H4A 109.0 . . ?
C3 C4 H4A 109.0 . . ?
C5 C4 H4B 109.0 . . ?
C3 C4 H4B 109.0 . . ?
H4A C4 H4B 107.8 . . ?
O1 C5 O2 123.50(17) . . ?
O1 C5 C4 125.27(18) . . ?
O2 C5 C4 111.22(16) . . ?
O2 C6 C7 109.07(13) . . ?
O2 C6 H6A 109.9 . . ?
C7 C6 H6A 109.9 . . ?
O2 C6 H6B 109.9 . . ?
C7 C6 H6B 109.9 . . ?
H6A C6 H6B 108.3 . . ?
O5 C7 C6 110.86(13) . . ?
O5 C7 C8 105.33(12) . . ?
C6 C7 C8 114.95(13) . . ?
O5 C7 H7 108.5 . . ?
C6 C7 H7 108.5 . . ?
C8 C7 H7 108.5 . . ?
O3 C8 C14 108.74(13) . . ?
O3 C8 C7 104.55(12) . . ?
C14 C8 C7 103.01(12) . . ?
O3 C8 H8 113.2 . . ?
C14 C8 H8 113.2 . . ?
C7 C8 H8 113.2 . . ?
O4 C9 O3 123.81(16) . . ?
O4 C9 C10 126.23(16) . . ?
O3 C9 C10 109.95(13) . . ?
C9 C10 C11 112.42(14) . . ?
C9 C10 H10A 109.1 . . ?
C11 C10 H10A 109.1 . . ?
C9 C10 H10B 109.1 . . ?
C11 C10 H10B 109.1 . . ?
H10A C10 H10B 107.9 . . ?
C12 C11 C10 113.00(14) . . ?
C12 C11 H11A 109.0 . . ?
C10 C11 H11A 109.0 . . ?
C12 C11 H11B 109.0 . . ?
C10 C11 H11B 109.0 . . ?
H11A C11 H11B 107.8 . . ?
C13 C12 C11 123.98(19) . . ?
C13 C12 H12 118.0 . . ?
C11 C12 H12 118.0 . . ?
C12 C13 H13A 120.0 . . ?
C12 C13 H13B 120.0 . . ?
H13A C13 H13B 120.0 . . ?
C8 C14 C15 100.32(12) . . ?
C8 C14 H14A 111.7 . . ?
C15 C14 H14A 111.7 . . ?
C8 C14 H14B 111.7 . . ?
C15 C14 H14B 111.7 . . ?
H14A C14 H14B 109.5 . . ?
O5 C15 N1 107.58(12) . . ?
O5 C15 C14 106.14(12) . . ?
N1 C15 C14 114.95(12) . . ?
O5 C15 H15 109.3 . . ?
N1 C15 H15 109.3 . . ?
C14 C15 H15 109.3 . . ?
N2 C16 N1 127.45(14) . . ?
N2 C16 C19 127.18(15) . . ?
N1 C16 C19 105.36(14) . . ?
N2 C17 N3 129.55(16) . . ?
N2 C17 H17 115.2 . . ?
N3 C17 H17 115.2 . . ?
N4 C18 N3 118.92(16) . . ?
N4 C18 C19 123.49(17) . . ?
N3 C18 C19 117.58(15) . . ?
C16 C19 N5 110.87(15) . . ?
C16 C19 C18 116.71(15) . . ?
N5 C19 C18 132.34(16) . . ?
N5 C20 N1 113.51(15) . . ?
N5 C20 H20 123.2 . . ?
N1 C20 H20 123.2 . . ?
 
loop_
 _geom_torsion_atom_site_label_1
 _geom_torsion_atom_site_label_2
 _geom_torsion_atom_site_label_3
 _geom_torsion_atom_site_label_4
 _geom_torsion
 _geom_torsion_site_symmetry_1
 _geom_torsion_site_symmetry_2
 _geom_torsion_site_symmetry_3
 _geom_torsion_site_symmetry_4
 _geom_torsion_publ_flag
C1 C2 C3 C4 111.8(3) . . . . ?
C2 C3 C4 C5 -177.0(2) . . . . ?
C6 O2 C5 O1 -0.6(3) . . . . ?
C6 O2 C5 C4 178.33(17) . . . . ?
C3 C4 C5 O1 -50.8(3) . . . . ?
C3 C4 C5 O2 130.3(2) . . . . ?
C5 O2 C6 C7 -161.08(15) . . . . ?
C15 O5 C7 C6 119.97(14) . . . . ?
C15 O5 C7 C8 -4.97(16) . . . . ?
O2 C6 C7 O5 -62.65(17) . . . . ?
O2 C6 C7 C8 56.65(18) . . . . ?
C9 O3 C8 C14 77.97(16) . . . . ?
C9 O3 C8 C7 -172.54(13) . . . . ?
O5 C7 C8 O3 -85.84(14) . . . . ?
C6 C7 C8 O3 151.83(13) . . . . ?
O5 C7 C8 C14 27.78(15) . . . . ?
C6 C7 C8 C14 -94.56(15) . . . . ?
C8 O3 C9 O4 8.1(2) . . . . ?
C8 O3 C9 C10 -171.50(13) . . . . ?
O4 C9 C10 C11 -2.2(3) . . . . ?
O3 C9 C10 C11 177.41(15) . . . . ?
C9 C10 C11 C12 -176.75(16) . . . . ?
C10 C11 C12 C13 129.5(2) . . . . ?
O3 C8 C14 C15 72.26(14) . . . . ?
C7 C8 C14 C15 -38.26(14) . . . . ?
C7 O5 C15 N1 -143.58(13) . . . . ?
C7 O5 C15 C14 -20.05(15) . . . . ?
C20 N1 C15 O5 43.4(2) . . . . ?
C16 N1 C15 O5 -132.75(15) . . . . ?
C20 N1 C15 C14 -74.6(2) . . . . ?
C16 N1 C15 C14 109.28(17) . . . . ?
C8 C14 C15 O5 36.39(14) . . . . ?
C8 C14 C15 N1 155.17(14) . . . . ?
C17 N2 C16 N1 178.72(15) . . . . ?
C17 N2 C16 C19 -0.2(2) . . . . ?
C20 N1 C16 N2 -178.94(16) . . . . ?
C15 N1 C16 N2 -2.1(3) . . . . ?
C20 N1 C16 C19 0.18(17) . . . . ?
C15 N1 C16 C19 176.98(14) . . . . ?
C16 N2 C17 N3 -0.6(2) . . . . ?
C18 N3 C17 N2 -0.1(3) . . . . ?
C17 N3 C18 N4 -177.78(17) . . . . ?
C17 N3 C18 C19 1.7(2) . . . . ?
N2 C16 C19 N5 178.71(16) . . . . ?
N1 C16 C19 N5 -0.41(18) . . . . ?
N2 C16 C19 C18 1.7(2) . . . . ?
N1 C16 C19 C18 -177.44(14) . . . . ?
C20 N5 C19 C16 0.47(19) . . . . ?
C20 N5 C19 C18 176.88(18) . . . . ?
N4 C18 C19 C16 177.09(17) . . . . ?
N3 C18 C19 C16 -2.3(2) . . . . ?
N4 C18 C19 N5 0.8(3) . . . . ?
N3 C18 C19 N5 -178.57(17) . . . . ?
C19 N5 C20 N1 -0.4(2) . . . . ?
C16 N1 C20 N5 0.1(2) . . . . ?
C15 N1 C20 N5 -176.68(15) . . . . ?
 
_refine_diff_density_max    0.193
_refine_diff_density_min   -0.127
_refine_diff_density_rms    0.030

_shelx_res_file
;
TITL shelxt_a.res in P2(1)
    s22ab3.res
    created by SHELXL-2018/3 at 23:20:53 on 10-Jun-2022
CELL  1.54184  10.02577   8.19633  13.46291   90.000  106.2144   90.000
ZERR     2.00   0.00010   0.00007   0.00012    0.000    0.0010    0.000
LATT  -1
SYMM  - X, 1/2 + Y, - Z
SFAC  C    H    N    O
UNIT 40 50 10 10
ACTA
FMAP   2
PLAN 5
BOND $H
CONF
LIST   4
L.S.  10
TEMP  -123.00
SIZE  0.137 0.216 0.303
WGHT    0.038600    0.162100
EXTI    0.006748
FVAR       7.45807
N1    3    0.866032    0.501013    0.275654    11.00000    0.02498    0.01865 =
         0.02231   -0.00104    0.01058   -0.00366
N2    3    0.923706    0.789037    0.272165    11.00000    0.02449    0.01900 =
         0.02133   -0.00128    0.00765   -0.00126
N3    3    0.980412    0.860716    0.114884    11.00000    0.03388    0.01990 =
         0.02588    0.00238    0.01337   -0.00049
N4    3    0.983818    0.675366   -0.014374    11.00000    0.05950    0.02109 =
         0.03053   -0.00086    0.02717   -0.00495
H4C   2    1.025130    0.754633   -0.042049    11.00000    0.04251
H4D   2    0.979257    0.568811   -0.038808    11.00000    0.04097
N5    3    0.889785    0.422938    0.121947    11.00000    0.03334    0.02034 =
         0.02581   -0.00339    0.01467   -0.00432
O1    4    0.641482   -0.152785    0.367251    11.00000    0.04828    0.01808 =
         0.05013    0.00038    0.01097   -0.00571
O2    4    0.711611    0.101099    0.346856    11.00000    0.03318    0.01663 =
         0.02296    0.00030    0.00314   -0.00156
O3    4    0.769892    0.500785    0.564719    11.00000    0.02202    0.02249 =
         0.02042   -0.00228    0.00563    0.00196
O4    4    0.553844    0.594871    0.547478    11.00000    0.02118    0.03316 =
         0.03854   -0.00870    0.01026   -0.00102
O5    4    0.917970    0.346971    0.426163    11.00000    0.01890    0.02271 =
         0.02596    0.00288    0.00771    0.00295
C1    1    0.516068   -0.104158   -0.051520    11.00000    0.10779    0.07360 =
         0.04142   -0.00367    0.00306   -0.01895
AFIX  93
H1A   2    0.613258   -0.101377   -0.043413    11.00000   -1.20000
H1B   2    0.452683   -0.088182   -0.117902    11.00000   -1.20000
AFIX   0
C2    1    0.470303   -0.129551    0.027372    11.00000    0.05647    0.04218 =
         0.04389   -0.01295   -0.00876    0.00451
AFIX  43
H2    2    0.372346   -0.131267    0.015467    11.00000   -1.20000
AFIX   0
C3    1    0.556697   -0.156552    0.135796    11.00000    0.04653    0.03592 =
         0.03972   -0.00780    0.00374    0.00557
AFIX  23
H3A   2    0.655063   -0.170097    0.136455    11.00000   -1.20000
H3B   2    0.526493   -0.258290    0.162750    11.00000   -1.20000
AFIX   0
C4    1    0.544798   -0.014639    0.206049    11.00000    0.05061    0.02774 =
         0.04324   -0.00751   -0.00902    0.00225
AFIX  23
H4A   2    0.569901    0.087728    0.176612    11.00000   -1.20000
H4B   2    0.447058   -0.004934    0.207808    11.00000   -1.20000
AFIX   0
C5    1    0.636354   -0.034231    0.314584    11.00000    0.03340    0.01690 =
         0.03837   -0.00449    0.00713    0.00070
C6    1    0.800327    0.096290    0.451525    11.00000    0.03355    0.01761 =
         0.02297    0.00402    0.00257    0.00374
AFIX  23
H6A   2    0.885205    0.032661    0.454242    11.00000   -1.20000
H6B   2    0.751248    0.042622    0.497070    11.00000   -1.20000
AFIX   0
C7    1    0.839238    0.268822    0.488311    11.00000    0.02353    0.01857 =
         0.01890    0.00295    0.00508    0.00198
AFIX  13
H7    2    0.898344    0.264470    0.561625    11.00000   -1.20000
AFIX   0
C8    1    0.716830    0.381818    0.482789    11.00000    0.02033    0.01794 =
         0.01758    0.00076    0.00534   -0.00118
AFIX  13
H8    2    0.632275    0.323094    0.489358    11.00000   -1.20000
AFIX   0
C9    1    0.677224    0.605460    0.584937    11.00000    0.02315    0.02282 =
         0.02334    0.00002    0.00891    0.00019
C10   1    0.751781    0.734943    0.659548    11.00000    0.02216    0.02837 =
         0.03226   -0.00795    0.00654    0.00168
AFIX  23
H10A  2    0.820216    0.790204    0.630410    11.00000   -1.20000
H10B  2    0.803328    0.682446    0.725287    11.00000   -1.20000
AFIX   0
C11   1    0.652696    0.861737    0.681718    11.00000    0.02205    0.02817 =
         0.03339   -0.00501    0.00707    0.00104
AFIX  23
H11A  2    0.597240    0.909360    0.615466    11.00000   -1.20000
H11B  2    0.587662    0.807129    0.714450    11.00000   -1.20000
AFIX   0
C12   1    0.726033    0.996333    0.751034    11.00000    0.02715    0.03495 =
         0.03512   -0.01071    0.00558    0.00385
AFIX  43
H12   2    0.792756    0.967163    0.813770    11.00000   -1.20000
AFIX   0
C13   1    0.703609    1.152590    0.730264    11.00000    0.03392    0.03249 =
         0.05629   -0.01157    0.01074   -0.00273
AFIX  93
H13A  2    0.637522    1.185634    0.668134    11.00000   -1.20000
H13B  2    0.753517    1.232280    0.777411    11.00000   -1.20000
AFIX   0
C14   1    0.695531    0.465647    0.379154    11.00000    0.01886    0.01553 =
         0.01909    0.00231    0.00573    0.00105
AFIX  23
H14A  2    0.647222    0.571543    0.376706    11.00000   -1.20000
H14B  2    0.643236    0.395909    0.321306    11.00000   -1.20000
AFIX   0
C15   1    0.845457    0.488082    0.377966    11.00000    0.02062    0.01765 =
         0.01954   -0.00017    0.00751   -0.00106
AFIX  13
H15   2    0.884972    0.586831    0.419418    11.00000   -1.20000
AFIX   0
C16   1    0.903030    0.638348    0.231543    11.00000    0.01728    0.01959 =
         0.02023    0.00066    0.00566   -0.00113
C17   1    0.961271    0.890338    0.207740    11.00000    0.02899    0.01744 =
         0.02525   -0.00122    0.00907   -0.00147
AFIX  43
H17   2    0.976844    0.999962    0.231006    11.00000   -1.20000
AFIX   0
C18   1    0.960387    0.707175    0.076783    11.00000    0.02829    0.02164 =
         0.02258    0.00137    0.01030    0.00061
C19   1    0.916701    0.588312    0.136655    11.00000    0.02258    0.01901 =
         0.02167   -0.00150    0.00850   -0.00103
C20   1    0.859761    0.376915    0.206410    11.00000    0.03321    0.01792 =
         0.02759   -0.00340    0.01495   -0.00480
AFIX  43
H20   2    0.835940    0.267952    0.218442    11.00000   -1.20000
REM #####
AFIX   0
HKLF    4


REM  shelxt_a.res in P2(1)
REM wR2 = 0.0679, GooF = S = 1.041, Restrained GooF = 1.041 for all data
REM R1 = 0.0258 for 4173 Fo > 4sig(Fo) and 0.0259 for all 4208 data
REM 280 parameters refined using 1 restraints

END

WGHT      0.0382      0.1643

REM Highest difference peak  0.193,  deepest hole -0.127,  1-sigma level  0.030
Q1    1   0.7792  0.3232  0.4838  11.00000  0.05    0.19
Q2    1   0.5001  0.0724  0.1919  11.00000  0.05    0.18
Q3    1   0.9140  0.6401  0.1016  11.00000  0.05    0.17
Q4    1   0.7727  0.4769  0.3767  11.00000  0.05    0.16
Q5    1   0.8498  0.4928  0.3188  11.00000  0.05    0.15
;
_shelx_res_checksum   64751

_shelx_hkl_file
;
   0  -9  -2 3577.24 158.073  63
   0  -9  -5 676.218 57.8158  96
   0  -9  -6 978.329 64.9051  96
   0  -9  -7 283.441 32.0820  89
   0  -8  -4 28546.9 690.180  85
   0  -8  -5 1675.17 109.592  85
   0  -8  -6 140.989 32.1542  96
   0  -8  -7 2915.45 143.306  96
   0  -8  -8 1817.11 106.244  89
   0  -8  -8 1783.78 100.543  96
   0  -8  -9 3955.88 148.892  89
   0  -8  -9 3786.10 138.118  96
   0  -7   0 158.472 45.2082  36
   0  -7  -1 9006.48 365.472  36
   0  -7   1 8473.06 363.679  36
   0  -7   1 8543.93 375.857  26
   0  -7  -2 27460.4 749.232  36
   0  -7   2 24687.1 759.663  26
   0  -7  -3 23171.2 671.059  36
   0  -7   3 21182.1 695.374  26
   0  -7  -3 23133.8 671.826  27
   0  -7  -4 485.527 80.9127  36
   0  -7   4 548.491 95.1123  26
   0  -7  -4 670.332 95.0737  27
   0  -7  -5 8472.25 357.046  36
   0  -7  -5 8470.41 306.955  85
   0  -7  -6 3934.50 192.921  85
   0  -7  -7 6017.45 244.680  85
   0  -7  -7 6676.42 262.133  96
   0  -7  -8 6397.71 246.557  96
   0  -7  -8 5733.13 228.729  85
   0  -7  -9 73.4679 35.2175  89
   0  -7  -9 8.60514 20.0902  96
   0  -7 -10 2121.25 119.681  50
   0  -7 -10 2100.18 116.753  89
   0  -7 -10 1930.77 107.662  96
   0  -7 -11 3247.21 131.711  50
   0  -7 -11 2929.11 125.784  89
   0  -7 -11 3076.31 119.335  96
   0  -7  11 2965.25 134.906  65
   0  -7 -11 3124.99 123.569  60
   0  -6   0 7732.68 314.954  36
   0  -6   0 7600.73 312.763   7
   0  -6   0 7393.79 318.184  26
   0  -6  -1 15657.0 495.184  36
   0  -6  -1 16089.7 500.380  11
   0  -6   1 16216.2 507.468   7
   0  -6   1 15694.0 516.838  26
   0  -6  -1 15928.2 506.331  26
   0  -6  -1 15659.7 497.290   7
   0  -6  -2 14668.9 471.497  36
   0  -6   2 15629.5 524.260  14
   0  -6  -2 15105.0 479.877  11
   0  -6   2 14043.1 493.876  29
   0  -6   2 13487.1 487.734  26
   0  -6  -3 10779.2 389.666  36
   0  -6   3 10082.5 414.605  29
   0  -6  -3 11622.0 409.298  11
   0  -6   3 10431.9 416.341  26
   0  -6  -3 10899.3 393.924  28
   0  -6   3 10863.8 428.284  14
   0  -6  -4 2919.94 186.435  36
   0  -6   4 2976.70 210.097  14
   0  -6  -4 2784.79 181.126  28
   0  -6   4 2685.01 203.674  29
   0  -6  -4 3185.91 196.043  27
   0  -6  -5 4900.29 255.513  36
   0  -6  -5 5073.42 258.026  19
   0  -6  -5 5276.36 264.942  27
   0  -6   5 4574.33 280.895  29
   0  -6   5 5086.10 284.306  14
   0  -6  -6 9531.33 382.713  36
   0  -6  -6 9612.38 338.762  85
   0  -6  -6 9226.26 376.122  19
   0  -6  -6 10630.2 402.789  27
   0  -6   6 9268.84 427.600  29
   0  -6  -7 4397.28 214.701  85
   0  -6   7 4712.69 295.771  29
   0  -6  -7 4935.67 266.597  27
   0  -6  -8 3671.13 192.172  85
   0  -6  -8 3971.85 202.043  96
   0  -6  -9 2678.60 159.786  96
   0  -6  -9 2761.02 157.304  85
   0  -6 -10 2515.76 151.620  89
   0  -6 -10 2519.26 146.156  96
   0  -6 -11 1617.95 109.563  50
   0  -6 -11 1414.18 103.061  89
   0  -6 -11 1605.26 104.285  96
   0  -6 -12 14.1605 19.9590  50
   0  -6 -12 13.0513 17.4303  89
   0  -6 -12 11.8934 15.4589  96
   0  -6 -12 33.7178 19.5712  60
   0  -6  12 19.4607 18.7125  58
   0  -5   0-14.5512 21.3072  26
   0  -5   0 11.6187 16.8670   7
   0  -5  -1 8672.80 310.509  36
   0  -5   1 8269.72 320.282  26
   0  -5   1 8721.22 326.193  29
   0  -5   1 8926.56 338.361  14
   0  -5  -1 8945.79 320.087  26
   0  -5  -1 9297.39 317.341   7
   0  -5  -1 9226.58 316.100  11
   0  -5   1 9684.32 324.917   7
   0  -5  -2 22035.0 585.656  36
   0  -5   2 21116.1 612.916  29
   0  -5  -2 22745.1 594.772  11
   0  -5   2 23102.5 630.599  14
   0  -5  -3 8136.51 304.383  36
   0  -5   3 8431.10 335.975  14
   0  -5   3 8528.18 340.125  29
   0  -5  -3 9046.74 320.727  11
   0  -5  -4 724.981 85.5659  36
   0  -5  -4 637.897 78.8183  28
   0  -5   4 610.581 86.3034  14
   0  -5   4 631.603 89.6142  29
   0  -5  -5 8218.32 319.146  36
   0  -5  -5 7957.39 312.320  28
   0  -5   5 8355.39 350.156  14
   0  -5   5 7427.72 345.007  29
   0  -5  -5 8390.97 324.881  27
   0  -5  -6 4103.02 222.154  36
   0  -5   6 3590.26 239.605  29
   0  -5   6 3935.53 237.080  14
   0  -5  -6 4094.20 223.839  27
   0  -5  -6 4272.55 223.240  19
   0  -5   7 13678.7 494.644  14
   0  -5   7 12861.3 511.291  29
   0  -5  -7 14260.4 478.570  27
   0  -5  -7 12940.6 454.470  19
   0  -5  -7 12821.8 412.071  85
   0  -5   8 3330.68 244.630  29
   0  -5  -8 3961.69 235.079  27
   0  -5  -8 3589.48 193.725  96
   0  -5  -8 3593.61 193.378  85
   0  -5   9 16872.7 628.994  29
   0  -5  -9 18145.5 587.949  27
   0  -5  -9 17803.8 521.691  96
   0  -5  -9 17963.0 518.349  85
   0  -5 -10 8105.03 309.678  96
   0  -5 -10 8511.76 321.512  89
   0  -5 -11 1791.23 128.899  50
   0  -5 -11 1712.04 125.500  89
   0  -5 -11 1532.71 116.173  96
   0  -5  11 1400.43 121.165  64
   0  -5 -12 963.406 85.8285  50
   0  -5 -12 834.199 81.0871  89
   0  -5 -12 926.629 82.1221  96
   0  -5  12 960.505 92.1190  64
   0  -5 -12 987.369 84.4517  60
   0  -5 -13 787.145 65.8494  50
   0  -5 -13 799.823 66.3321  96
   0  -5 -13 790.155 61.7971  60
   0  -5  13 810.960 72.1624  64
   0  -4   0 76678.8 1613.91  26
   0  -4   0 76291.5 1607.58  29
   0  -4   0 79345.2 1634.02  14
   0  -4  -1 67162.0 1401.51  26
   0  -4   1 69797.8 1432.65  14
   0  -4  -1 70862.6 1398.26   7
   0  -4  -2 22410.4 542.307  32
   0  -4  -2 22254.3 559.509  36
   0  -4   2 22405.0 606.032  10
   0  -4  -2 23521.0 563.181   7
   0  -4  -2 23675.9 568.210  11
   0  -4   2 24270.5 599.263  14
   0  -4  -2 22501.7 565.993  26
   0  -4   2 22223.0 588.851  29
   0  -4  -3 16869.9 451.767  36
   0  -4   3 16133.1 482.714  29
   0  -4  -3 17568.7 460.801  11
   0  -4   3 16251.5 502.284  10
   0  -4   4 11115.3 365.960  35
   0  -4  -4 11362.0 353.705  36
   0  -4   4 11386.3 393.124  29
   0  -4  -4 11451.3 354.699  28
   0  -4  -4 12078.6 360.833  27
   0  -4   4 11696.9 414.448  10
   0  -4  -5 2719.94 156.712  36
   0  -4   5 2581.72 168.320  35
   0  -4  -5 2840.78 157.519  19
   0  -4  -5 2617.96 154.432  27
   0  -4   5 3203.96 204.370  10
   0  -4  -5 2784.21 155.317  28
   0  -4   5 2896.55 184.857  29
   0  -4   6 3734.56 221.955  35
   0  -4  -6 4092.32 202.816  19
   0  -4  -6 3994.91 204.011  27
   0  -4   6 4379.37 254.726  10
   0  -4   7 7355.56 345.955  35
   0  -4  -7 7012.49 295.278  19
   0  -4   7 7519.69 363.485  10
   0  -4  -7 7632.71 310.705  27
   0  -4   8 223.549 65.1593  35
   0  -4   8 229.403 67.9875  29
   0  -4  -8 190.208 51.1748  27
   0  -4   8 252.482 70.3792  10
   0  -4   9 19258.7 680.118  35
   0  -4   9 19952.1 677.010  29
   0  -4  -9 20474.6 624.344  27
   0  -4  -9 18873.5 550.011  85
   0  -4  -9 20429.9 563.726  96
   0  -4  10 6751.10 305.630  46
   0  -4  10 6653.83 369.424  35
   0  -4 -10 7532.54 338.344  27
   0  -4  10 7302.65 373.721  29
   0  -4 -10 6480.64 280.662  89
   0  -4 -10 7204.39 288.594  96
   0  -4  10 6579.01 301.569  67
   0  -4  11 5655.58 273.341  46
   0  -4 -11 6408.86 269.386  50
   0  -4 -11 6177.80 265.741  89
   0  -4 -11 6452.19 266.455  96
   0  -4  11 5802.74 276.970  67
   0  -4 -12 1946.80 134.472  50
   0  -4  12 1869.43 140.745  46
   0  -4 -12 2183.02 141.800  89
   0  -4 -12 2101.07 137.156  96
   0  -4 -12 1983.00 130.304  60
   0  -4  12 1906.69 142.975  67
   0  -4  13 3383.53 174.175  46
   0  -4 -13 3553.28 164.890  50
   0  -4 -13 3667.63 169.772  96
   0  -4  13 3461.12 188.191  64
   0  -4 -13 3557.52 158.902  60
   0  -4  13 3140.89 170.360  67
   0  -4  14 469.983 52.5714  46
   0  -4 -14 491.301 52.1774  96
   0  -4  14 575.697 64.0853  64
   0  -4  14 499.368 53.8494  67
   0  -4 -14 494.775 46.1307  74
   0  -3   0-3.30646 12.0868  14
   0  -3   0-0.66052 11.4874  29
   0  -3   1 20336.9 486.506  29
   0  -3  -1 20168.7 473.884  26
   0  -3  -1 20279.3 483.050  14
   0  -3   1 19744.3 498.329  10
   0  -3   1 19477.6 486.830  14
   0  -3  -1 20600.6 470.398   7
   0  -3   1 20435.6 527.358   4
   0  -3  -2 27400.5 621.032  36
   0  -3  -2 28086.1 606.814  32
   0  -3   2 27216.0 617.089  35
   0  -3   2 26268.8 643.533  29
   0  -3   2 27338.2 681.128   4
   0  -3  -2 27438.0 623.973  26
   0  -3  -2 28920.1 625.905  11
   0  -3  -2 28107.5 622.222   7
   0  -3   2 28388.2 667.229  10
   0  -3  -3 56278.2 1171.03  36
   0  -3   3 56480.7 1189.61  35
   0  -3  -3 55881.5 1145.09  32
   0  -3   3 56104.6 1229.34  10
   0  -3  -3 58511.7 1235.36   2
   0  -3  -3 58151.8 1177.58  11
   0  -3   4 33777.3 793.644  35
   0  -3  -4 33953.8 754.870  36
   0  -3  -4 33893.0 754.187  27
   0  -3   4 34429.3 822.442  10
   0  -3  -4 32736.1 750.388  28
   0  -3  -5 51292.9 1119.20  36
   0  -3   5 52318.7 1179.75  35
   0  -3  -5 53062.9 1116.60  19
   0  -3   5 55461.7 1207.76  10
   0  -3  -5 49549.6 1110.20  28
   0  -3  -5 52815.1 1122.65  27
   0  -3   6 8990.28 354.609  35
   0  -3   6 9726.86 368.084  10
   0  -3  -6 9495.15 316.095  27
   0  -3  -6 9115.77 310.200  19
   0  -3   7 25410.2 740.563  35
   0  -3   7 26835.3 752.421  10
   0  -3  -7 26463.9 678.969  27
   0  -3  -7 25658.2 668.938  19
   0  -3   8 9430.34 411.598  35
   0  -3   8 9727.46 409.059  10
   0  -3  -8 9773.21 362.012  27
   0  -3   9 44915.6 1201.31  35
   0  -3  -9 44159.6 1091.56  27
   0  -3   9 45716.8 1175.14  10
   0  -3  10 11982.2 513.803  35
   0  -3 -10 11613.0 393.608  50
   0  -3 -10 11092.1 428.017  27
   0  -3 -10 11714.9 389.502  96
   0  -3 -10 11228.7 386.932  89
   0  -3  10 11169.6 412.385  83
   0  -3 -11 9284.46 340.401  50
   0  -3  11 9023.03 446.670  35
   0  -3 -11 8643.95 371.234  27
   0  -3  11 9758.16 435.237  29
   0  -3 -11 8988.10 337.029  89
   0  -3 -11 8927.00 333.080  96
   0  -3  11 8882.02 360.721  83
   0  -3 -11 9154.40 337.408  60
   0  -3 -12 7492.08 289.688  50
   0  -3  12 6951.12 316.455  46
   0  -3 -12 7104.81 284.815  89
   0  -3  12 6973.59 304.148  83
   0  -3 -12 7422.73 289.969  96
   0  -3  12 7293.19 325.305  67
   0  -3 -12 7058.08 278.779  60
   0  -3  13 747.261 91.2955  46
   0  -3 -13 662.013 73.7530  50
   0  -3  13 725.116 84.3341  83
   0  -3 -13 610.865 73.5869  96
   0  -3 -13 614.724 69.4610  60
   0  -3  13 633.660 85.2265  67
   0  -3  14 62.4138 32.5787  46
   0  -3 -14 65.9639 27.4874  96
   0  -3  14 88.7143 27.1840  83
   0  -3  14 114.735 35.5468  67
   0  -3  14 32.8504 23.7291  64
   0  -3 -14 112.559 28.5863  74
   0  -3  15 1034.32 75.8195  46
   0  -3 -15 1218.84 74.6864  96
   0  -3  15 1180.16 85.9781  64
   0  -3  15 1144.81 81.1348  67
   0  -2   0 158843. 3018.24  10
   0  -2  -1 56017.4 1092.19  26
   0  -2  -1 55057.6 1088.98   7
   0  -2   1 54011.0 1128.17   4
   0  -2  -2 13963.4 339.197  11
   0  -2   2 14649.2 377.926   4
   0  -2   2 14494.3 350.138  35
   0  -2   3 10587.7 306.136  10
   0  -2  -3 10863.7 272.579  27
   0  -2   3 10489.3 318.811   1
   0  -2  -3 10580.3 271.858  28
   0  -2  -3 10106.1 269.630  36
   0  -2   3 10375.3 293.986  35
   0  -2  -4 28430.1 642.253   3
   0  -2  -4 26652.5 597.673  28
   0  -2  -4 26231.0 598.523  27
   0  -2   4 27254.9 647.019  10
   0  -2   4 26825.4 675.479   1
   0  -2  -4 26732.6 597.823  19
   0  -2  -4 26837.0 600.855  36
   0  -2   4 27122.1 643.309  35
   0  -2   5 22952.4 571.720  10
   0  -2  -5 21750.7 561.144   3
   0  -2  -5 20908.2 516.142  27
   0  -2  -5 21605.3 517.560  19
   0  -2   5 20850.8 564.530  35
   0  -2  -6 13906.2 392.629  27
   0  -2  -6 13258.9 385.717  19
   0  -2   6 14877.5 441.460  10
   0  -2   6 13976.7 443.359  35
   0  -2  -7 9161.05 314.764  27
   0  -2   7 9332.68 349.463  10
   0  -2   7 8721.26 356.665  35
   0  -2   8 3053.00 195.939  10
   0  -2  -8 2928.02 175.164  27
   0  -2   8 3322.88 217.757  35
   0  -2  -9 3734.20 209.717  27
   0  -2   9 3574.91 224.452  10
   0  -2   9 3303.94 236.589  35
   0  -2  10 17466.8 629.440  35
   0  -2 -10 16218.8 487.133  50
   0  -2 -10 16386.6 534.144  27
   0  -2 -10 16638.3 488.972  89
   0  -2 -10 16657.1 557.975  87
   0  -2 -10 16176.4 486.327  96
   0  -2 -10 16802.0 495.344  60
   0  -2 -11 7435.20 297.371  50
   0  -2  11 8101.18 413.240  35
   0  -2 -11 7056.08 326.197  27
   0  -2  11 7323.76 333.888  83
   0  -2 -11 7404.52 296.894  96
   0  -2 -11 7478.53 297.109  89
   0  -2 -11 7443.81 297.044  60
   0  -2 -12 15690.4 471.288  50
   0  -2  12 15014.4 515.843  83
   0  -2 -12 15432.3 474.551  96
   0  -2 -12 15316.3 464.804  60
   0  -2 -13 5031.47 220.638  50
   0  -2  13 4648.89 246.827  83
   0  -2 -13 5449.61 236.991  96
   0  -2 -13 4881.83 215.362  60
   0  -2 -13 4957.98 212.408  74
   0  -2  14 596.712 78.8332  46
   0  -2  14 543.940 71.6324  83
   0  -2 -14 739.148 78.0761  96
   0  -2  14 661.786 82.1118  67
   0  -2  15 430.137 57.1143  46
   0  -2 -15 411.212 48.4857  96
   0  -2  15 458.598 55.9533  83
   0  -2  15 436.429 57.2691  67
   0  -2  15 416.230 55.5447  64
   0  -1   0 46.4093 10.4088  10
   0  -1  -1 19730.2 408.495   2
   0  -1   1 18679.3 408.291   4
   0  -1   1 18942.4 397.528  13
   0  -1  -1 18936.7 389.590  11
   0  -1  -1 19299.5 390.885   7
   0  -1   2 177726. 3255.31  13
   0  -1  -2 169672. 3211.52   6
   0  -1   2 169721. 3265.09   1
   0  -1  -3 95373.3 1863.70  19
   0  -1   3 94149.0 1920.79   1
   0  -1  -3 93596.1 1864.38  28
   0  -1   4 53528.3 1140.62   1
   0  -1  -4 52190.2 1065.25  19
   0  -1  -4 53001.3 1067.32  27
   0  -1   4 52396.6 1107.07  35
   0  -1  -5 5222.48 163.255  17
   0  -1   5 5073.51 183.711  31
   0  -1  -5 4834.95 178.515  27
   0  -1   5 5311.75 212.365  35
   0  -1   6 958.268 81.1252  31
   0  -1  -6 971.198 79.1745  27
   0  -1   6 804.868 86.4043  35
   0  -1   7 118182. 2382.59  31
   0  -1  -7 115226. 2363.46  27
   0  -1   7 119526. 2388.96  10
   0  -1   7 119544. 2443.38  35
   0  -1  -8 19120.8 528.865  27
   0  -1   8 17271.3 528.556  31
   0  -1   8 18490.7 536.383  10
   0  -1   8 18692.3 587.385  35
   0  -1   9 3917.79 223.809  31
   0  -1  -9 4521.82 226.277  27
   0  -1   9 4341.78 261.959  35
   0  -1 -10 17570.4 553.058  27
   0  -1  10 18467.5 641.131  35
   0  -1  11 1779.94 181.853  35
   0  -1 -11 1496.80 121.786  50
   0  -1 -11 1835.58 154.017  27
   0  -1 -11 1639.24 126.671  80
   0  -1  11 1524.11 142.630  93
   0  -1 -11 1744.80 134.147  96
   0  -1 -11 1798.75 133.487  60
   0  -1 -12 10386.0 363.097  50
   0  -1 -12 10503.5 372.194  96
   0  -1  12 10424.0 405.799  93
   0  -1  12 10358.3 416.796  83
   0  -1 -12 10317.1 354.246  74
   0  -1 -12 10420.0 360.712  60
   0  -1 -13 3344.55 186.518  96
   0  -1  13 3117.47 203.617  83
   0  -1  13 3185.27 199.131  93
   0  -1  14 1533.20 129.596  83
   0  -1 -14 1616.98 118.885  96
   0  -1  14 1504.70 122.689  93
   0  -1  14 1924.25 145.403  67
   0  -1 -15 639.905 60.0600  48
   0  -1  15 643.320 73.0181  46
   0  -1 -15 656.257 65.6174  96
   0  -1  15 534.769 61.3384  93
   0  -1  15 658.592 71.8359  83
   0  -1  15 655.070 73.2310  67
   0  -1  15 622.721 69.7811  64
   0   0  -1 128628. 2403.76   5
   0   0   2 1988.01 76.7463  13
   0   0  -2 1825.57 67.8546   5
   0   0  -3 2834.80 88.2053  17
   0   0  -3 2572.74 98.7054   5
   0   0   3 2878.56 111.363   3
   0   0  -4 183.901 29.3215  27
   0   0   4 208.117 33.5376   3
   0   0  -4 208.533 36.8458   1
   0   0  -4 150.088 24.8313   5
   0   0   4 130.217 26.0844  35
   0   0   5 896.087 73.8941  31
   0   0  -5 749.097 62.8245  27
   0   0   5 850.777 57.6236  25
   0   0  -5 872.261 84.5397   1
   0   0   5 835.459 73.6216   3
   0   0  -5 915.822 56.7112  33
   0   0   5 783.434 72.3201  35
   0   0   6 4733.21 205.556   3
   0   0   6 4813.57 166.095  25
   0   0  -6 4803.91 187.483  27
   0   0   6 4862.31 205.634  31
   0   0   6 4608.63 208.289  35
   0   0  -7 2702.08 145.529  27
   0   0   7 2563.36 157.540  31
   0   0   7 2519.57 162.897  35
   0   0  -8 7965.18 290.589  27
   0   0  -8 7529.33 273.796  20
   0   0   8 7422.54 316.949  31
   0   0   8 7450.60 323.592  35
   0   0  -9 21102.3 571.372  20
   0   0  -9 21414.3 594.341  27
   0   0   9 19857.2 629.598  31
   0   0   9 21047.9 654.867  35
   0   0 -10 3461.69 203.812  27
   0   0  10 3415.27 230.106  31
   0   0  10 3846.98 250.380  35
   0   0  11-39.6051 37.1780  35
   0   0 -11-25.7435 36.2573  27
   0   0  11-38.4884 37.9838  31
   0   0 -11 42.8609 33.1474  96
   0   0  11 22.2027 33.9960  93
   0   0 -11 12.4401 27.9632  60
   0   0  12 5725.08 329.485  35
   0   0  12 5537.17 289.286  93
   0   0 -12 6236.93 274.242  96
   0   0 -13 7042.02 289.122  96
   0   0  13 6487.23 305.458  93
   0   0  13 6644.34 311.221  83
   0   0 -14 5657.60 226.743  48
   0   0 -14 5549.33 239.660  96
   0   0  14 5179.28 249.480  93
   0   0  14 5567.79 260.745  83
   0   0  14 5730.22 263.901  67
   0   0  15 976.611 90.1904  46
   0   0 -15 977.529 74.1476  48
   0   0  15 983.004 88.6745  93
   0   0 -15 1128.33 88.9645  96
   0   0  15 909.019 86.9682  83
   0   0  15 834.421 76.1514  64
   0   0  15 917.678 86.7964  67
   0   0  16 1546.45 89.9268  83
   0   1   0 0.95363 7.75055   5
   0   1   1 18765.4 378.568   5
   0   1  -1 17576.1 418.859   5
   0   1  -2 173637. 3253.58  20
   0   1   2 172290. 3270.52   2
   0   1  -3 95498.7 1804.12  15
   0   1   3 92365.8 1835.63   2
   0   1  -3 95043.9 1819.65  20
   0   1  -4 52183.1 1047.44  27
   0   1  -4 51885.3 1044.25  20
   0   1  -4 51242.3 1019.13  15
   0   1   4 51250.6 1079.11  31
   0   1   4 51788.1 1065.64   2
   0   1   4 50454.8 1058.33  37
   0   1   4 51854.0 1054.66  35
   0   1   5 5013.02 182.184  25
   0   1   5 4839.50 199.137  31
   0   1   5 4785.05 187.429   2
   0   1  -5 5020.49 178.047  27
   0   1  -5 4891.92 152.997  15
   0   1  -5 5074.03 175.773  20
   0   1   5 5078.11 188.353  35
   0   1   5 4916.73 182.920  37
   0   1  -6 968.876 76.9285  27
   0   1  -6 956.653 74.9067  20
   0   1   6 849.593 86.3023  31
   0   1   6 721.791 73.4952   2
   0   1   6 860.209 73.9211  25
   0   1   6 901.925 81.0975  35
   0   1   7 114348. 2330.13  25
   0   1   7 117364. 2408.38  31
   0   1  -7 115333. 2323.10  20
   0   1  -7 116343. 2332.98  27
   0   1   7 121216. 2382.42  35
   0   1  -8 18764.1 515.549  27
   0   1  -8 18170.2 501.289  20
   0   1   8 18169.8 569.924  31
   0   1   8 17840.6 545.013  35
   0   1  -9 3953.32 201.307  20
   0   1  -9 4325.45 216.093  27
   0   1   9 4249.20 252.764  31
   0   1   9 4203.66 238.020  35
   0   1  10 16447.8 591.741  31
   0   1  10 16816.1 570.772  35
   0   1  11 1657.83 170.881  31
   0   1 -11 1687.04 138.561  96
   0   1  11 1426.68 140.919  93
   0   1  11 1552.24 140.476  71
   0   1  12 10303.9 412.998  93
   0   1 -12 11293.7 397.890  96
   0   1  12 9873.00 388.778  71
   0   1 -13 3150.11 177.343  48
   0   1  13 3074.33 202.294  93
   0   1  13 3113.89 200.649  83
   0   1 -13 3579.16 199.022  96
   0   1  13 2920.43 184.174  71
   0   1 -14 1676.49 113.665  48
   0   1 -14 1670.43 125.026  96
   0   1  14 1547.16 128.264  83
   0   1  14 1549.81 130.006  93
   0   1  14 1658.08 127.452  67
   0   1  14 1536.95 117.708  71
   0   1 -15 587.977 55.8953  48
   0   1  15 530.516 62.7093  46
   0   1  15 641.218 69.8657  83
   0   1  15 603.672 70.4276  93
   0   1  15 591.079 64.3032  67
   0   2   0 170112. 3238.49  24
   0   2  -1 56949.0 1105.45  30
   0   2   1 54903.2 1137.33   5
   0   2  -1 55652.9 1134.15  24
   0   2   1 56042.3 1102.01  30
   0   2  -2 14486.1 342.494  30
   0   2   2 14996.1 341.545  30
   0   2  -2 14060.4 364.449  24
   0   2   2 14932.9 354.087  31
   0   2  -3 10156.7 288.697  24
   0   2  -3 11074.9 321.350   4
   0   2  -3 10522.4 275.702  30
   0   2   3 10744.2 295.282  31
   0   2   3 10159.0 294.049  37
   0   2  -4 26109.9 604.611  24
   0   2  -4 25708.6 594.542  30
   0   2   4 26877.9 630.479  31
   0   2  -4 26488.0 655.448   4
   0   2   4 26780.7 625.587  37
   0   2   5 20973.9 555.862  31
   0   2  -5 21547.9 516.601  20
   0   2   5 21025.1 543.844  37
   0   2   6 14038.0 438.617  31
   0   2  -6 14020.0 392.343  20
   0   2   6 13680.9 411.134  25
   0   2  -7 8848.69 305.134  20
   0   2   7 9056.98 354.253  31
   0   2   7 8685.71 318.064  25
   0   2  -8 3141.13 173.904  20
   0   2   8 2959.94 179.550  25
   0   2   8 3133.56 208.223  31
   0   2   9 3294.45 230.533  31
   0   2   9 3385.47 200.693  25
   0   2  -9 3504.00 206.332  30
   0   2 -10 15340.3 529.950  30
   0   2  10 16843.5 610.095  31
   0   2  10 16320.2 540.715  93
   0   2  10 16010.8 532.464  71
   0   2 -11 7334.06 299.515  48
   0   2  11 7265.57 384.628  31
   0   2 -11 7322.14 342.023  30
   0   2 -11 8689.57 341.955  96
   0   2  11 7625.12 344.141  93
   0   2  11 7529.65 336.787  71
   0   2 -12 15571.2 482.093  48
   0   2  12 15326.5 530.834  93
   0   2  12 15261.3 520.848  71
   0   2 -13 4785.56 219.458  48
   0   2  13 4905.64 245.491  83
   0   2  13 4830.99 253.800  93
   0   2  13 4423.12 237.856  71
   0   2 -14 648.101 68.2299  48
   0   2  14 657.642 78.0354  83
   0   2  14 572.026 76.3586  93
   0   2  14 568.577 75.7135  71
   0   2  15 351.434 44.6046  46
   0   2 -15 432.429 44.8700  48
   0   2  15 430.655 51.3957  83
   0   2 -15 350.689 40.2780  90
   0   2  15 462.953 60.3637  93
   0   2  15 421.474 52.5676  71
   0   3   0-3.11500 12.6200  30
   0   3   0 4.96474 13.5909  37
   0   3  -1 21674.2 514.161  24
   0   3   1 19034.7 444.761  31
   0   3   1 20962.4 498.419  24
   0   3  -1 20041.3 468.486  30
   0   3   1 20625.1 467.172  30
   0   3   1 20199.5 485.150  37
   0   3   2 26878.3 611.881  31
   0   3   2 28314.0 630.409  24
   0   3  -2 26941.2 655.172  24
   0   3   2 28640.4 615.327  30
   0   3  -2 27912.8 619.043  30
   0   3   2 26541.5 639.074  37
   0   3   3 57318.5 1197.86  31
   0   3   3 59394.2 1174.17  24
   0   3  -3 54896.4 1178.81  30
   0   3  -3 55101.1 1219.01  24
   0   3   3 58810.8 1222.55  37
   0   3  -4 32121.3 781.765  24
   0   3   4 33185.2 783.919  31
   0   3  -4 34332.6 760.687  30
   0   3   4 34209.7 798.534  37
   0   3   5 51293.0 1155.84  31
   0   3  -5 51880.4 1118.58  30
   0   3  -5 49482.8 1129.87  24
   0   3   5 53465.5 1166.20  37
   0   3  -6 9670.18 328.640  30
   0   3   6 9173.43 352.301  31
   0   3   6 9669.86 348.619  25
   0   3   7 25134.3 699.753  25
   0   3  -7 25475.8 676.605  30
   0   3   7 26348.5 730.630  31
   0   3   8 9789.00 384.247  25
   0   3  -8 9342.53 364.327  30
   0   3   8 10304.8 417.661  31
   0   3   9 42497.8 1089.36  25
   0   3   9 44954.9 1162.93  31
   0   3  -9 43716.7 1082.06  30
   0   3  10 10946.1 402.515  41
   0   3 -10 11712.2 398.705  48
   0   3 -10 11126.6 438.191  30
   0   3  10 11738.4 496.443  31
   0   3  10 12333.8 440.178  93
   0   3  10 11230.9 433.585  71
   0   3  11 9045.29 348.225  41
   0   3 -11 9029.42 341.013  48
   0   3 -11 8603.76 381.392  30
   0   3  11 9296.56 376.671  93
   0   3  11 9072.38 380.883  71
   0   3 -12 7464.63 291.122  48
   0   3  12 7573.85 307.128  83
   0   3  12 7554.83 325.071  93
   0   3  12 6936.89 317.219  71
   0   3 -13 638.439 72.1382  48
   0   3  13 665.923 78.0929  83
   0   3  13 821.702 93.2562  93
   0   3  13 728.559 89.2767  71
   0   3 -14 54.7681 24.1524  90
   0   3 -14 20.9864 20.2949  95
   0   3  14 31.4121 29.0756  93
   0   3  14 29.9276 21.7824  71
   0   3 -15 1093.73 72.6830  95
   0   3  15 1166.04 80.1010  93
   0   3  15 1196.18 82.6124  71
   0   4   0 82260.7 1652.90  24
   0   4   0 75786.7 1584.63  30
   0   4   1 69792.0 1412.70  24
   0   4   1 64465.6 1354.70  30
   0   4  -1 66801.5 1425.14  24
   0   4  -1 64510.8 1359.86  30
   0   4   1 65447.0 1378.57  37
   0   4   2 23236.7 569.343  24
   0   4  -2 21733.5 588.561  24
   0   4  -2 21013.6 538.094  30
   0   4   2 21349.1 532.652  30
   0   4   2 21544.1 564.725  37
   0   4  -3 16091.6 446.927  30
   0   4  -3 16713.3 492.281  24
   0   4   3 16699.2 450.910  24
   0   4   3 16278.8 443.151  31
   0   4   3 16429.8 478.503  37
   0   4   4 11333.7 363.675  31
   0   4  -4 11204.0 354.237  30
   0   4  -4 10765.9 383.387  24
   0   4  -5 2807.46 162.936  30
   0   4   5 2992.73 185.110  25
   0   4  -5 2594.97 170.223  24
   0   4   5 2960.09 177.130  31
   0   4  -6 3925.74 206.198  30
   0   4   6 3623.69 213.842  31
   0   4   6 3936.57 225.989  25
   0   4   7 7389.75 336.033  25
   0   4  -7 7532.02 317.413  30
   0   4   7 7643.99 344.545  31
   0   4   8 182.993 57.4271  25
   0   4  -8 156.643 49.7836  30
   0   4   8 337.708 73.9767  31
   0   4   9 19080.2 656.517  31
   0   4   9 19184.0 633.966  25
   0   4  -9 19875.2 618.965  30
   0   4  -9 18975.5 554.008  48
   0   4   9 18592.2 577.452  41
   0   4   9 19240.7 552.956  53
   0   4   9 18911.2 591.466  71
   0   4 -10 6780.77 286.162  48
   0   4  10 6369.28 294.507  41
   0   4  10 6429.15 329.841  25
   0   4 -10 6349.12 319.012  30
   0   4  10 7518.39 310.450  93
   0   4  10 6729.99 313.459  71
   0   4  11 5942.11 272.383  41
   0   4 -11 6053.79 259.882  48
   0   4 -11 5883.07 257.402  90
   0   4  11 5903.15 271.729  93
   0   4  11 5830.80 286.829  71
   0   4  12 2241.55 145.840  41
   0   4 -12 2073.02 137.004  90
   0   4 -12 1795.29 132.447  95
   0   4  12 2014.04 142.800  93
   0   4  12 2020.17 153.408  71
   0   4 -13 3770.81 169.994  90
   0   4  13 3232.09 168.461  93
   0   4 -13 3338.26 168.578  95
   0   4  13 3579.83 191.148  71
   0   4 -14 570.333 51.1617  90
   0   4  14 448.070 50.4409  93
   0   4 -14 465.862 51.7374  95
   0   4  14 541.374 62.8420  71
   0   5   0 29.4819 29.6694  24
   0   5   0 0.18011 16.6907  30
   0   5  -1 7963.38 292.066  30
   0   5   1 9384.24 342.327  24
   0   5   1 8496.17 307.015  25
   0   5  -1 8685.49 343.908  24
   0   5   1 8748.15 299.124  30
   0   5  -2 20544.4 621.280  24
   0   5  -2 21063.8 568.893  30
   0   5   2 21824.4 600.263  24
   0   5   2 21076.8 561.862  30
   0   5   2 22409.3 601.083  25
   0   5  -3 8008.14 303.517  30
   0   5  -3 8061.52 344.430  24
   0   5   3 8671.12 334.756  25
   0   5   4 701.492 92.1096  25
   0   5  -4 600.889 76.8670  30
   0   5  -4 528.144 84.0092  24
   0   5  -5 7678.20 318.287  30
   0   5   5 8170.34 352.199  25
   0   5   6 4020.98 248.143  25
   0   5  -6 4027.59 227.022  30
   0   5   7 12459.8 440.555  41
   0   5   7 12965.0 415.950  53
   0   5   7 13587.5 426.883  44
   0   5   7 12421.0 488.503  25
   0   5  -7 11821.0 451.706  30
   0   5  -7 13424.1 427.286  90
   0   5  -7 12912.8 422.795  95
   0   5   7 12554.7 439.681  62
   0   5   7 12834.2 436.551  71
   0   5   7 13135.2 434.264  59
   0   5   8 3639.12 196.326  53
   0   5   8 3214.75 202.591  41
   0   5  -8 3197.67 216.275  30
   0   5   8 3455.98 240.127  25
   0   5  -8 3634.73 199.922  95
   0   5  -8 3135.06 186.180  90
   0   5   8 3249.48 198.599  71
   0   5   8 3137.68 189.662  59
   0   5   9 18929.6 535.490  53
   0   5   9 16990.1 549.094  41
   0   5   9 17045.8 607.142  25
   0   5  -9 17364.6 584.335  30
   0   5  -9 17098.0 524.427  95
   0   5  -9 17747.7 527.191  90
   0   5   9 17060.8 547.562  71
   0   5  10 7696.37 325.841  41
   0   5 -10 7771.11 305.805  90
   0   5 -10 7656.47 307.122  95
   0   5  10 8155.07 334.729  71
   0   5  11 1509.76 127.937  41
   0   5 -11 1531.34 117.992  90
   0   5 -11 1554.84 120.173  95
   0   5  11 1708.13 137.022  71
   0   5  12 1014.84 93.5227  41
   0   5 -12 922.189 81.8960  90
   0   5 -12 746.060 76.0571  95
   0   5  12 774.623 87.8912  71
   0   5  13 709.809 65.9075  41
   0   5 -13 770.231 65.2139  95
   0   5 -13 784.615 64.2512  90
   0   5  13 911.308 82.4338  71
   0   6   0 7240.17 294.397  30
   0   6   0 7271.99 335.859  24
   0   6  -1 14446.6 467.953  30
   0   6   1 14985.5 469.055  30
   0   6   1 15561.1 519.763  24
   0   6  -1 15842.9 540.505  24
   0   6   2 15511.9 494.672  25
   0   6  -2 14262.1 468.160  30
   0   6  -2 14527.8 526.880  24
   0   6   3 10670.6 412.726  25
   0   6  -3 10841.8 394.547  30
   0   6   4 2890.52 204.524  25
   0   6  -4 2833.30 188.841  30
   0   6  -4 2986.95 174.913  52
   0   6  -4 3080.26 175.844  51
   0   6   4 3016.17 172.005  44
   0   6   4 2694.37 174.013  59
   0   6   5 4750.11 240.835  41
   0   6  -5 5159.46 236.875  51
   0   6   5 5168.97 235.805  44
   0   6   5 4843.93 225.134  53
   0   6  -5 4678.83 256.382  30
   0   6   5 5336.76 291.819  25
   0   6  -5 5400.99 244.250  90
   0   6   5 5047.56 248.605  59
   0   6   5 5089.65 244.181  62
   0   6   6 9075.46 336.552  53
   0   6   6 9773.88 350.168  44
   0   6  -6 9282.18 341.683  51
   0   6   6 8846.55 356.594  41
   0   6  -6 9070.03 382.834  30
   0   6   6 9436.95 413.244  25
   0   6  -6 9521.97 348.690  90
   0   6   6 9478.34 363.236  59
   0   6   7 4742.98 229.705  44
   0   6  -7 4421.02 217.630  51
   0   6   7 4725.20 227.771  53
   0   6   7 4626.19 243.682  41
   0   6   7 4760.75 283.396  25
   0   6  -7 4004.69 246.077  30
   0   6  -7 4410.02 221.638  95
   0   6  -7 4501.92 227.187  90
   0   6   7 4346.06 233.133  59
   0   6   8 3644.72 196.766  53
   0   6   8 3482.12 211.069  41
   0   6  -8 3498.20 184.648  51
   0   6  -8 3762.60 202.451  90
   0   6  -8 3473.53 193.586  95
   0   6   8 3986.51 214.680  59
   0   6   9 2657.51 177.376  41
   0   6   9 2614.97 162.042  53
   0   6  -9 2668.07 164.331  90
   0   6  -9 2599.30 159.222  95
   0   6   9 2807.67 173.745  71
   0   6  10 2509.93 163.325  41
   0   6 -10 2428.96 146.096  90
   0   6 -10 2326.36 141.220  95
   0   6  10 2391.58 153.035  71
   0   6  11 1393.03 111.196  41
   0   6 -11 1473.56 101.690  90
   0   6 -11 1447.16 99.2201  95
   0   6  11 1513.61 111.682  71
   0   6  12 5.56992 18.7225  41
   0   6 -12 2.87307 15.4967  52
   0   6  12-7.90123 18.9187  71
   0   7   0-8.44826 30.3572  97
   0   7   0 15.4780 25.7019  55
   0   7   1 8990.13 330.727  44
   0   7  -1 8526.10 331.911  52
   0   7   1 9322.56 335.866  97
   0   7   1 8826.23 340.940  75
   0   7  -1 8839.21 335.892  75
   0   7  -1 9097.09 328.657  97
   0   7   1 8999.81 337.135  55
   0   7   1 8737.14 334.856  59
   0   7  -1 8839.30 332.758  55
   0   7  -2 27509.6 724.421  52
   0   7  -2 28179.2 729.112  51
   0   7   2 26973.8 711.565  44
   0   7  -2 25597.0 748.041  30
   0   7  -2 27956.5 721.308  75
   0   7   2 28415.7 739.387  75
   0   7  -2 27323.6 707.405  97
   0   7   2 27951.7 732.577  59
   0   7  -2 26734.1 715.991  55
   0   7  -3 22731.5 634.549  52
   0   7  -3 23399.9 638.783  51
   0   7   3 22880.3 625.302  44
   0   7  -3 21453.4 660.161  30
   0   7  -3 23456.5 621.173  97
   0   7  -3 22983.4 621.435  75
   0   7   3 23015.2 646.340  59
   0   7  -3 22607.9 628.825  55
   0   7   4 546.355 75.0543  44
   0   7  -4 531.087 75.7231  52
   0   7  -4 463.784 69.9491  51
   0   7   4 626.691 95.8243  25
   0   7  -4 468.576 82.3014  30
   0   7  -4 500.428 70.7384  97
   0   7  -4 489.296 71.5825  55
   0   7   4 552.232 79.6979  59
   0   7  -5 8740.16 337.404  52
   0   7   5 8941.36 331.089  44
   0   7   5 8358.82 318.406  53
   0   7  -5 8721.06 331.987  51
   0   7   5 9059.77 344.492  41
   0   7  -5 8691.94 318.694  97
   0   7  -5 8652.96 331.989  55
   0   7   5 8620.68 342.968  59
   0   7   6 3949.76 215.491  41
   0   7   6 3976.84 202.715  53
   0   7  -6 4032.66 211.044  52
   0   7  -6 3698.15 198.233  51
   0   7   6 3894.67 202.413  44
   0   7  -6 3897.06 196.107  97
   0   7  -6 3880.21 204.969  55
   0   7   6 4122.65 221.348  59
   0   7   7 6561.41 285.003  41
   0   7  -7 6929.72 268.344  51
   0   7   7 6639.65 270.965  44
   0   7  -7 6641.09 277.173  52
   0   7   7 6209.77 260.849  53
   0   7  -7 6086.34 250.436  97
   0   7  -7 6697.65 272.663  55
   0   7   7 6525.98 282.485  59
   0   7  -8 6584.08 263.444  52
   0   7   8 6511.24 256.805  53
   0   7  -8 6222.91 239.894  51
   0   7   8 6216.45 269.047  41
   0   7  -8 5806.74 232.723  97
   0   7  -8 6325.04 255.382  55
   0   7  -9 69.8494 28.5225  52
   0   7   9 83.0574 32.7876  53
   0   7   9 114.709 38.3528  41
   0   7  -9 79.6329 27.4687  97
   0   7  -9 83.0578 30.2424  55
   0   7  10 1928.80 124.650  41
   0   7 -10 2107.36 119.114  52
   0   7 -10 1863.06 108.859  55
   0   7  11 3145.07 143.148  41
   0   7 -11 3265.22 132.547  52
   0   7 -11 2914.18 119.448  55
   0   8   0 56993.9 1275.77  44
   0   8   1 16179.6 487.991  44
   0   8  -1 15882.5 484.582  44
   0   8  -1 16028.8 477.428  97
   0   8  -1 17060.3 501.251  75
   0   8  -1 16800.6 499.542  55
   0   8   1 16584.2 490.409  59
   0   8   2 3004.55 174.261  44
   0   8  -2 2794.44 162.979  97
   0   8  -2 2989.33 173.198  75
   0   8   2 3050.73 179.033  59
   0   8  -2 2789.85 169.543  55
   0   8   3 3634.63 192.473  44
   0   8  -3 3553.42 196.009  52
   0   8  -3 3450.20 180.591  97
   0   8  -3 3586.73 185.606  75
   0   8   3 3709.36 202.116  59
   0   8  -3 3771.98 196.065  55
   0   8   4 28235.5 719.440  53
   0   8  -4 29518.9 747.255  52
   0   8   4 29110.9 734.137  44
   0   8  -4 28607.7 713.522  97
   0   8   4 30213.3 759.566  59
   0   8  -4 29484.3 739.537  55
   0   8   5 1919.90 131.435  44
   0   8   5 1579.13 117.244  53
   0   8  -5 1691.33 126.840  52
   0   8  -5 1738.43 116.756  97
   0   8   5 2002.01 139.729  59
   0   8  -5 1647.81 122.055  55
   0   8  -6 142.909 44.8181  52
   0   8   6 107.893 38.0885  41
   0   8   6 135.707 36.8293  53
   0   8   6 85.5733 36.8128  44
   0   8  -6 171.621 37.2019  97
   0   8   6 112.481 38.7050  59
   0   8  -6 184.119 43.7125  55
   0   8  -7 3038.19 157.312  52
   0   8   7 3048.08 153.062  53
   0   8   7 3098.79 161.693  41
   0   8  -7 2875.54 136.279  97
   0   8  -7 3029.19 152.695  55
   0   8   8 1887.91 109.062  53
   0   8   8 1842.76 115.527  41
   0   8  -8 1857.23 111.266  52
   0   8  -8 1713.12 102.333  55
   0   8   9 4224.53 167.757  41
   0   8  -9 4206.04 158.803  52
   0   8  -9 3881.17 146.642  55
   0   9   0-14.9449 20.1525  44
   0   9   1 1080.82 91.6230  44
   0   9  -1 869.969 81.2334  44
   0   9  -2 3666.45 174.508  44
   0   9   2 3942.20 181.031  44
   0   9   2 3775.47 170.877  53
   0   9   3 570.882 62.9841  53
   0   9   3 689.875 72.0181  44
   0   9  -3 614.783 66.5356  44
   0   9  -4 3274.46 153.545  44
   0   9   4 3353.54 153.117  53
   0   9   4 3276.45 156.040  44
   0   9  -4 3266.40 154.909  55
   0   9   5 703.650 64.8599  53
   0   9  -5 650.775 62.3572  44
   0   9   5 711.064 65.9106  44
   0   9  -5 701.103 64.3009  55
   0   9  -6 1006.30 72.7396  44
   0   9   6 989.830 72.1408  53
   0   9  -6 1048.56 71.9874  55
   0   9   7 284.372 36.0496  53
   0   9  -7 348.592 37.9168  44
   0  10   0 14413.2 347.213  53
   0  10   0 14177.3 355.219  44
   0  10   1 709.553 52.3499  53
   0  10  -1 659.172 49.6737  53
   0  10   1 726.606 55.4814  44
   0  10  -1 614.751 52.2208  44
   0  10  -2 112.383 24.5056  44
   0  10   2 109.292 21.6387  53
   0  10   2 118.160 24.4463  44
   0  10  -3 848.588 55.8838  44
   1 -10   0 1305.87 72.5230  63
   1  -9  -7 1399.98 77.3087  96
   1  -9  -6 769.237 62.5944  96
   1  -9  -6 747.049 55.8244  85
   1  -9  -5 2240.13 108.881  85
   1  -9  -5 2230.65 107.851  63
   1  -9  -4 604.720 58.4254  85
   1  -9  -4 514.739 54.4490  63
   1  -9  -3 263.891 41.4351  85
   1  -9  -3 298.603 44.7881  63
   1  -9   4 784.439 69.4733  76
  -1  -9  -6 1437.15 73.2719  89
   1  -8 -10 4094.66 140.424  50
   1  -8 -10 3872.77 137.835  89
   1  -8  -9 1763.16 98.5892  89
   1  -8  -9 1768.85 96.8711  96
   1  -8  -8 1094.33 77.2478  85
   1  -8  -8 939.398 77.7717  96
   1  -8  -7 1915.84 118.646  96
   1  -8  -7 1702.50 108.226  85
   1  -8  -6 7229.67 259.936  85
   1  -8  -6 7154.48 253.366  63
   1  -8  -5 705.932 76.0751  85
   1  -8  -5 757.190 76.9291  63
   1  -8  -4 3446.57 178.431  63
  -1  -8  -5 3698.46 169.581  96
  -1  -8  -6 433.959 52.0628  96
  -1  -8  -7 158.499 32.1301  89
  -1  -8  -8 792.671 62.9663  89
  -1  -8  -9 533.039 48.8150  50
  -1  -8  -9 472.619 41.2670  89
   1  -7 -11 1454.41 86.8951  50
   1  -7 -11 1387.59 85.8784  89
   1  -7 -11 1372.28 84.4920  96
   1  -7 -11 1321.23 75.1985  60
   1  -7 -10 3580.11 163.325  89
   1  -7 -10 3356.55 156.504  96
   1  -7  -9 666.041 70.4364  85
   1  -7  -9 714.252 75.5233  96
   1  -7  -8 31.6818 24.1097  85
   1  -7  -8 32.5889 30.5926  96
   1  -7  -7 4880.43 221.117  85
   1  -7  -7 4733.74 211.313  63
   1  -7  -6 4008.91 202.031  85
   1  -7  -6 4237.09 203.437  63
  -1  -7   5 11924.1 486.203  26
   1  -7  -5 13346.9 471.763  36
   1  -7  -5 13185.6 413.386  63
   1  -7  -4 6878.49 315.511  36
   1  -7  -4 6595.25 262.756  81
   1  -7  -4 6845.85 311.599  27
   1  -7  -4 6625.41 314.574  28
  -1  -7   4 5673.82 311.462  26
   1  -7  -3 8407.81 356.863  36
  -1  -7   3 8189.67 368.965  26
   1  -7  -3 8530.98 367.600  28
   1  -7  -2 2825.37 192.753  36
  -1  -7   2 2283.27 179.621  26
   1  -7  -1 7387.11 331.828  36
  -1  -7   1 7422.81 327.286  36
  -1  -7   1 7159.58 326.320  26
   1  -7   0 1601.14 145.006  36
  -1  -7   0 1533.36 137.361  36
   1  -7   0 1541.60 152.282  26
   1  -7   1 15463.7 524.240  36
  -1  -7  -1 14822.9 500.461  36
   1  -7   1 15320.2 546.277  26
   1  -7   2 9869.94 421.084  32
  -1  -7  -2 10711.9 398.104  36
   1  -7   2 9825.05 424.418  26
  -1  -7  -3 3233.68 203.833  36
  -1  -7  -3 3051.60 204.404  27
   1  -7   3 3197.69 228.405  26
  -1  -7  -4 4247.77 235.530  36
  -1  -7  -4 4505.01 250.238  27
   1  -7   4 4019.98 261.686  26
  -1  -7  -5 2820.39 189.521  36
  -1  -7  -6 16764.7 478.511  96
  -1  -7  -7 1064.91 92.3272  96
  -1  -7  -8 6877.86 248.190  96
  -1  -7  -8 7075.48 262.653  89
  -1  -7  -9 890.169 78.5252  89
  -1  -7  -9 915.138 72.9370  96
  -1  -7 -10 1373.18 89.7703  50
  -1  -7 -10 1268.72 83.5438  89
   1  -7  10 1368.32 97.0338  65
  -1  -7 -11 1061.49 65.2968  50
  -1  -7 -11 954.554 60.7554  60
   1  -7  11 920.933 66.1782  65
   1  -6 -13 106.809 22.2802  50
   1  -6 -13 100.831 24.2504  96
   1  -6 -12 3162.80 139.741  50
   1  -6 -12 2967.31 138.890  96
   1  -6 -12 3221.09 144.641  89
   1  -6 -12 2754.37 121.958  60
   1  -6 -11 470.251 61.5940  50
   1  -6 -11 488.008 61.9886  89
   1  -6 -11 494.050 61.4061  96
   1  -6 -10 3476.37 184.533  89
   1  -6 -10 3603.52 184.619  96
   1  -6 -10 3357.74 174.682  85
   1  -6  -9 9211.30 332.596  96
   1  -6  -9 8866.23 323.630  85
   1  -6  -8 8984.87 329.813  85
   1  -6  -8 9092.81 333.421  96
   1  -6  -8 8573.22 314.242  63
   1  -6  -7 7302.08 326.934  27
  -1  -6   7 6656.21 356.557  29
   1  -6  -7 7136.28 287.383  85
   1  -6  -7 7389.61 285.458  63
  -1  -6   6 19736.7 666.713  29
   1  -6  -6 19021.4 607.260  28
   1  -6  -6 20857.2 617.968  27
   1  -6  -6 20144.0 615.965  36
   1  -6  -6 20463.1 560.680  63
   1  -6  -5 8979.27 361.410  36
   1  -6  -5 8690.33 311.826  81
   1  -6  -5 9382.23 362.861  27
  -1  -6   5 8667.80 392.422  14
  -1  -6   5 8689.93 388.956  29
   1  -6  -5 8685.58 361.218  28
   1  -6  -4 3543.44 207.901  36
   1  -6  -4 3669.12 218.440  28
  -1  -6   4 3442.27 223.974  29
  -1  -6   4 3741.89 238.388  14
   1  -6  -3 7397.30 311.936  36
  -1  -6   3 7015.92 322.344  26
  -1  -6   3 7423.59 344.307  14
   1  -6  -3 7706.19 311.760  11
   1  -6  -2 20086.9 582.383  36
   1  -6  -2 19845.9 571.062  11
  -1  -6   2 19062.0 613.260  14
  -1  -6   2 18917.0 585.257  26
   1  -6  -1 4940.15 242.975  36
   1  -6  -1 4443.69 244.358  26
  -1  -6   1 4725.24 241.773  26
   1  -6  -1 4904.81 236.250  11
  -1  -6   1 4572.55 256.904  14
  -1  -6   0 1893.68 141.357  36
   1  -6   0 1771.50 141.333  36
   1  -6   0 1669.37 142.165  32
   1  -6   0 1737.36 149.705  26
  -1  -6   0 1732.46 141.165  11
   1  -6   0 1662.11 132.247   7
  -1  -6   0 1491.99 127.339  26
  -1  -6  -1 4611.94 231.975  36
  -1  -6  -1 4820.81 244.672  11
   1  -6   1 4964.99 264.046  26
   1  -6   1 4628.33 233.559   7
  -1  -6  -2 5501.40 257.794  36
  -1  -6  -2 5850.79 276.728  11
   1  -6   2 5725.80 290.307  26
  -1  -6  -3 6196.75 276.903  36
  -1  -6  -3 6168.13 284.048  27
   1  -6   3 5960.79 301.196  14
   1  -6   3 6096.17 307.295  26
  -1  -6  -3 6296.56 294.499  11
   1  -6   3 6063.77 316.725  29
  -1  -6  -4 18442.4 566.671  36
  -1  -6  -4 19090.8 583.499  27
   1  -6   4 19662.9 622.661  14
   1  -6   4 18583.4 638.352  29
  -1  -6  -5 7715.89 326.470  36
   1  -6   5 6922.26 362.991  29
  -1  -6  -5 7743.41 343.252  19
  -1  -6  -5 7883.02 340.008  27
  -1  -6  -6 1318.59 133.243  27
  -1  -6  -6 1156.83 128.447  19
   1  -6   6 1161.09 141.806  29
  -1  -6  -7 1776.39 129.746  96
  -1  -6  -8 2187.62 140.778  96
  -1  -6  -9 776.859 85.4424  89
  -1  -6  -9 940.379 88.4546  96
  -1  -6 -10 2580.12 148.658  50
  -1  -6 -10 2355.34 139.371  89
  -1  -6 -10 2326.58 130.948  96
   1  -6  10 2270.14 148.695  58
  -1  -6 -11 4256.70 178.907  50
  -1  -6 -11 4303.49 165.704  96
  -1  -6 -11 4237.76 176.361  89
   1  -6  11 4277.04 190.920  58
  -1  -6 -11 4578.34 183.200  60
  -1  -6 -12 768.689 60.2518  50
  -1  -6 -12 782.556 58.0820  60
   1  -6  12 642.608 58.7163  58
   1  -5 -14 826.467 59.8345  96
   1  -5 -13 3801.72 156.547  50
   1  -5 -13 3949.36 166.979  96
   1  -5 -13 3952.00 164.518  89
   1  -5 -13 3660.28 142.497  60
  -1  -5  13 3568.29 168.101  64
   1  -5 -12 8476.74 290.418  50
   1  -5 -12 8278.24 292.881  96
   1  -5 -12 8847.11 299.617  89
   1  -5 -12 8341.13 275.460  60
   1  -5 -11 6303.68 260.809  50
   1  -5 -11 6829.76 271.581  89
   1  -5 -11 6190.27 260.126  96
   1  -5 -10 11473.8 391.592  89
   1  -5 -10 11571.5 390.773  96
   1  -5 -10 11081.5 382.375  85
   1  -5  -9 4541.95 253.741  27
  -1  -5   9 4758.30 298.596  29
   1  -5  -9 4746.45 230.228  96
   1  -5  -9 4651.03 227.666  85
   1  -5  -9 4670.87 217.263  63
   1  -5  -8 7241.48 321.903  27
  -1  -5   8 7039.45 365.590  29
   1  -5  -8 7308.12 291.482  85
   1  -5  -8 7265.81 291.716  96
   1  -5  -8 6864.10 276.457  63
   1  -5  -7 3008.41 171.796  85
  -1  -5   7 2777.33 214.532  29
   1  -5  -7 2988.22 190.750  27
  -1  -5   7 3086.80 238.682  10
   1  -5  -6 10172.7 379.268  36
  -1  -5   6 10185.0 421.435  29
   1  -5  -6 10866.7 383.340  27
   1  -5  -6 10214.0 384.764  28
  -1  -5   6 10130.5 448.060  10
   1  -5  -5 161.168 44.9344  36
  -1  -5   5 157.195 56.8021  10
  -1  -5   5 91.3706 40.3660  29
   1  -5  -5 90.3796 35.4689  28
   1  -5  -5 75.2590 34.9949  27
   1  -5  -4 2619.29 158.379  36
  -1  -5   4 2128.56 173.129  10
  -1  -5   4 1968.84 154.868  29
   1  -5  -4 2202.48 152.106  28
  -1  -5   4 2116.03 161.585  14
   1  -5  -3 12925.5 404.180  36
   1  -5  -3 13213.7 397.367  11
  -1  -5   3 11538.3 410.389  29
  -1  -5   3 12586.2 433.815  14
  -1  -5   3 12751.1 453.019  10
   1  -5  -2 16487.6 472.106  36
   1  -5  -2 15285.5 461.704  32
  -1  -5   2 15714.0 476.922  29
   1  -5  -2 16924.1 465.425  11
  -1  -5   2 16455.8 504.162  14
   1  -5  -1 10567.2 360.147  32
   1  -5  -1 11244.6 361.414  36
  -1  -5   1 11292.0 368.589   7
   1  -5  -1 10345.4 365.551  26
  -1  -5   1 10541.9 375.279  14
  -1  -5   1 10835.8 360.677  26
   1  -5  -1 10771.1 344.704   7
  -1  -5   0 3310.73 186.481  14
  -1  -5   0 3013.43 168.058  26
   1  -5   0 3592.45 194.114  26
   1  -5   0 3484.70 171.836   7
  -1  -5   0 3558.42 184.592   7
  -1  -5  -1 12606.8 388.479  36
  -1  -5  -1 12579.6 397.476  11
   1  -5   1 12474.1 424.332  29
   1  -5   1 12628.9 418.882  14
  -1  -5  -1 12868.3 402.603   7
   1  -5   1 12463.9 387.290   7
   1  -5   1 12418.3 416.151  26
  -1  -5  -1 11755.5 379.029  26
  -1  -5  -2 1758.79 123.532  36
  -1  -5  -2 1785.78 130.321  11
   1  -5   2 1575.87 131.306  14
   1  -5   2 1620.35 137.568  29
  -1  -5  -3 19199.8 545.223  36
   1  -5   3 20123.4 587.574  14
   1  -5   3 19367.6 601.594  29
  -1  -5  -4 23177.4 631.093  36
  -1  -5  -4 23688.1 647.333  27
   1  -5   4 23992.8 674.654  14
   1  -5   4 24049.5 704.514  29
  -1  -5  -5 2978.84 178.972  36
   1  -5   5 2901.48 192.241  14
  -1  -5  -5 2968.09 184.494  27
  -1  -5  -5 2917.51 186.243  19
   1  -5   5 2704.97 202.762  29
  -1  -5  -6 3643.10 218.518  27
   1  -5   6 3989.39 232.850  14
  -1  -5  -6 4281.28 237.302  19
   1  -5   6 3614.38 246.078  29
   1  -5   7 2197.95 193.722  29
  -1  -5  -7 2390.57 178.360  27
  -1  -5  -7 1991.84 165.917  19
  -1  -5  -7 2244.81 144.612  96
   1  -5   8 23445.7 770.833  29
  -1  -5  -8 24051.0 720.026  27
  -1  -5  -8 24219.0 634.261  85
  -1  -5  -8 24584.7 644.014  96
  -1  -5  -9 7550.83 297.936  89
  -1  -5  -9 6973.93 278.426  96
   1  -5   9 6586.79 299.113  64
  -1  -5 -10 105.190 40.9997  50
  -1  -5 -10 153.958 48.6606  89
  -1  -5 -10 111.461 37.9290  96
   1  -5  10 156.642 50.9831  64
  -1  -5 -11 4253.10 198.886  50
  -1  -5 -11 3726.04 176.749  96
  -1  -5 -11 3926.94 188.938  89
   1  -5  11 3417.89 191.203  64
  -1  -5 -11 4071.73 193.904  60
  -1  -5 -12 979.630 84.4559  50
  -1  -5 -12 986.825 75.9821  96
   1  -5  12 827.586 82.4236  64
  -1  -5 -12 994.902 81.8590  60
  -1  -5 -13 352.739 40.7333  50
   1  -5  13 264.641 38.9868  64
   1  -5  13 285.487 44.1566  58
  -1  -5 -13 256.930 35.2955  74
  -1  -5 -13 311.115 37.3098  60
   1  -4 -15 1844.74 89.0881  96
   1  -4 -14 1051.44 80.2984  96
  -1  -4  14 851.810 74.5315  67
  -1  -4  14 964.821 87.6486  64
   1  -4 -13 1746.77 112.965  50
   1  -4 -13 1617.00 112.537  89
   1  -4 -13 1681.74 116.324  96
   1  -4 -13 1595.83 101.181  60
  -1  -4  13 1491.46 115.659  67
   1  -4 -12 5008.84 222.012  50
   1  -4 -12 5108.88 229.408  96
   1  -4 -12 4938.75 224.961  89
  -1  -4  12 4879.19 239.193  67
   1  -4 -12 4794.69 209.924  60
   1  -4 -11 841.186 92.7933  50
   1  -4 -11 943.439 98.4070  96
   1  -4 -11 854.463 93.8362  89
  -1  -4  10 551.077 98.7979  35
   1  -4 -10 649.707 94.5421  27
   1  -4 -10 717.841 85.9764  96
   1  -4 -10 516.674 75.9493  85
   1  -4 -10 570.416 77.2992  89
   1  -4 -10 557.531 86.8998  87
   1  -4 -10 438.756 64.6976  63
  -1  -4   9 15132.0 578.355  35
  -1  -4   9 16073.1 604.105  10
   1  -4  -9 15678.8 513.058  27
   1  -4  -9 15462.2 468.940  96
   1  -4  -9 14579.7 458.410  79
   1  -4  -9 15245.8 504.885  87
   1  -4  -9 15153.6 464.977  85
   1  -4  -9 14927.0 452.807  63
  -1  -4   8 16085.2 585.252  35
  -1  -4   8 17157.7 618.957  10
   1  -4  -8 17812.0 538.013  27
  -1  -4   7 3365.73 221.810  35
  -1  -4   7 3914.37 251.238  10
   1  -4  -7 3661.86 198.776  27
  -1  -4   6 1901.50 151.430  35
   1  -4  -6 1937.96 136.710  36
   1  -4  -6 2121.25 131.395  19
   1  -4  -6 1978.42 134.677  27
   1  -4  -6 1677.43 130.336  28
  -1  -4   6 1892.06 164.237  10
   1  -4  -5 15731.1 460.560  36
  -1  -4   5 16633.7 495.555  35
  -1  -4   5 16220.0 533.523  10
   1  -4  -5 16399.9 459.791  27
   1  -4  -5 16204.1 472.875  28
   1  -4  -4 10684.8 329.303  32
   1  -4  -4 10432.2 335.051  36
  -1  -4   4 11102.0 396.600  10
   1  -4  -4 10265.1 341.170  28
   1  -4  -3 73068.9 1502.21  36
   1  -4  -3 71091.9 1499.75  32
  -1  -4   3 72432.5 1571.03  10
  -1  -4   3 68824.0 1527.13  29
   1  -4  -3 76123.2 1496.57  11
   1  -4  -2 14999.2 412.107  36
   1  -4  -2 15156.8 417.844  32
   1  -4  -2 15368.4 428.570  26
   1  -4  -2 14916.8 401.530  11
  -1  -4   2 15134.7 425.691  29
   1  -4  -2 15556.7 401.334   7
  -1  -4   2 15749.7 444.773  14
  -1  -4   2 14807.1 448.956  10
   1  -4  -1 20885.0 506.995   7
  -1  -4   1 20872.2 547.635  10
   1  -4  -1 20515.0 534.491  26
  -1  -4   1 20834.7 544.069  14
  -1  -4   1 21076.7 519.706  29
  -1  -4   0 7436.16 247.676  26
  -1  -4   0 7205.74 233.940  29
   1  -4   0 7703.86 268.470  14
   1  -4   0 7491.01 265.208  26
   1  -4   0 7077.00 264.163  29
  -1  -4   0 7037.14 256.983  14
   1  -4   0 7360.19 240.757   7
  -1  -4   0 7686.86 258.279   7
  -1  -4  -1 36524.4 821.756  36
  -1  -4  -1 37470.9 838.822   7
   1  -4   1 38368.2 858.533  14
   1  -4   1 34562.5 855.898  29
  -1  -4  -1 38529.2 841.693  11
  -1  -4  -1 35952.8 815.266  26
  -1  -4  -2 33404.9 781.634  36
   1  -4   2 34538.2 838.350  29
   1  -4   2 34903.2 819.459  14
  -1  -4  -2 36066.8 808.015  11
  -1  -4  -3 8685.41 290.099  36
   1  -4   3 9008.18 314.938  14
  -1  -4  -3 9494.14 334.865   6
  -1  -4  -3 9261.06 289.564  28
   1  -4   3 8896.00 332.950  29
  -1  -4  -3 9290.73 310.876  11
   1  -4   4 26031.8 686.005  35
  -1  -4  -4 26885.7 657.209  36
  -1  -4  -4 25785.0 639.143  28
   1  -4   4 28085.7 695.457  14
  -1  -4  -4 26769.6 668.355  27
   1  -4   4 27552.5 725.917  29
   1  -4   5 7758.63 325.350  35
  -1  -4  -5 8074.08 294.747  36
  -1  -4  -5 8325.08 305.967  27
   1  -4   5 8782.36 352.510  29
  -1  -4  -5 8342.19 309.777  19
   1  -4   6 2625.32 189.404  35
  -1  -4  -6 2935.17 178.160  27
  -1  -4  -6 3083.38 184.555  19
   1  -4   6 3129.90 208.606  29
   1  -4   7 3648.79 240.724  35
  -1  -4  -7 3850.22 220.210  19
   1  -4   7 3802.40 244.136  29
  -1  -4  -7 3772.73 215.748  27
   1  -4   8 20527.0 695.877  35
   1  -4   8 20590.3 616.480  46
  -1  -4  -8 21826.3 643.696  27
   1  -4   8 21659.8 699.380  29
  -1  -4  -8 20723.7 570.093  96
  -1  -4  -8 20922.7 566.539  85
   1  -4   9 27519.9 866.195  35
   1  -4   9 27064.4 765.422  46
  -1  -4  -9 27441.2 792.027  27
   1  -4   9 29932.2 870.590  29
  -1  -4  -9 28629.0 732.530  89
  -1  -4  -9 28010.9 718.594  96
   1  -4   9 27880.7 767.183  67
  -1  -4 -10 21481.9 595.147  50
   1  -4  10 19598.2 614.057  46
  -1  -4 -10 20702.2 585.234  89
  -1  -4 -10 21404.9 577.040  96
   1  -4  10 19777.9 613.110  67
   1  -4  11 15592.4 517.859  46
  -1  -4 -11 17032.8 499.436  50
  -1  -4 -11 17086.7 484.052  96
  -1  -4 -11 16267.4 489.826  89
   1  -4  11 16416.9 537.056  64
   1  -4  11 16287.6 522.581  67
  -1  -4 -11 18148.4 509.386  60
   1  -4  12 1727.63 133.550  46
  -1  -4 -12 1787.15 123.472  50
  -1  -4 -12 1767.74 117.356  96
   1  -4  12 1739.88 132.947  67
  -1  -4 -12 2015.06 129.061  60
   1  -4  12 1834.07 142.092  64
  -1  -4 -13 2422.36 127.983  50
   1  -4  13 2135.05 132.263  46
  -1  -4 -13 2379.72 122.696  96
  -1  -4 -13 2507.39 129.834  74
  -1  -4 -13 2537.90 128.237  60
   1  -4  13 2203.57 133.799  67
  -1  -4 -13 2384.52 114.874  73
   1  -4  13 2489.57 149.325  64
   1  -4  14 680.254 63.9536  58
   1  -4  14 615.699 60.3897  64
  -1  -4 -14 630.538 48.5334  74
  -1  -3  15 981.325 78.1608  46
   1  -3 -15 1180.06 82.0671  96
  -1  -3  15 1032.95 85.5931  64
  -1  -3  15 1040.12 83.1209  67
  -1  -3  14 421.741 62.4216  46
   1  -3 -14 394.842 55.8361  96
  -1  -3  14 406.883 55.6306  83
  -1  -3  14 434.150 67.2073  67
   1  -3 -13 821.255 81.0379  50
  -1  -3  13 1073.74 108.937  46
  -1  -3  13 953.856 97.0668  83
   1  -3 -13 914.799 92.4008  96
   1  -3 -13 835.368 78.5003  60
   1  -3 -12 1613.81 122.563  50
   1  -3 -12 1458.44 122.291  96
   1  -3 -12 1339.83 112.582  80
  -1  -3  12 1557.13 132.412  83
   1  -3 -12 1515.20 121.263  89
   1  -3 -12 1512.62 115.955  60
   1  -3 -11 41976.8 997.827  50
  -1  -3  11 42843.7 1195.87  35
   1  -3 -11 40885.5 1048.85  27
   1  -3 -11 43848.4 1093.70  87
  -1  -3  11 40926.4 1029.45  83
   1  -3 -11 41740.4 999.112  89
   1  -3 -11 42692.6 1006.17  96
   1  -3 -11 42159.3 994.826  80
   1  -3 -11 42545.7 990.958  60
  -1  -3  10 11784.9 512.760  35
   1  -3 -10 11737.1 390.729  80
   1  -3 -10 12138.7 399.807  96
   1  -3 -10 12391.1 454.539  87
   1  -3 -10 11852.9 393.060  89
  -1  -3  10 11603.8 492.165  10
   1  -3 -10 11467.4 427.635  27
  -1  -3   9 3734.73 256.862  35
  -1  -3   9 3457.60 242.209  10
   1  -3  -9 3437.41 203.205  27
  -1  -3   8 10187.2 428.850  35
  -1  -3   8 11233.0 442.650  10
   1  -3  -8 10775.4 376.626  27
  -1  -3   7 20470.2 636.898  35
   1  -3  -7 21783.7 575.197  27
  -1  -3   7 21709.6 651.626  10
  -1  -3   6 10453.5 382.323  35
   1  -3  -6 10860.3 323.335  19
   1  -3  -6 10208.6 340.622  28
  -1  -3   6 11201.9 401.264  10
   1  -3  -6 10962.3 337.610  27
   1  -3  -5 1685.91 108.660  36
  -1  -3   5 1677.38 124.421  35
   1  -3  -5 1730.42 112.699  28
   1  -3  -5 1629.85 103.136  27
  -1  -3   5 1669.19 130.597  10
   1  -3  -5 1878.50 103.534  19
  -1  -3   4 3343.36 164.715  35
   1  -3  -4 3656.40 153.431  32
   1  -3  -4 3644.86 155.709  36
   1  -3  -4 3495.96 166.672   2
  -1  -3   4 3324.94 178.708  10
  -1  -3   4 3535.04 176.367  13
   1  -3  -4 3519.47 159.425  28
   1  -3  -3 470.351 50.7206  32
   1  -3  -3 373.672 45.7123  36
  -1  -3   3 383.158 52.3088  13
   1  -3  -3 518.544 50.4962  11
  -1  -3   3 361.966 54.0219  10
  -1  -3   3 340.265 38.0757  12
   1  -3  -3 449.369 55.9271   2
  -1  -3   2 389.585 40.8121  35
   1  -3  -2 512.128 50.4277  36
   1  -3  -2 384.748 45.5402  32
   1  -3  -2 536.618 53.5854  26
  -1  -3   2 531.476 58.9052  10
  -1  -3   2 372.835 36.6743  12
  -1  -3   2 573.065 63.2807   4
  -1  -3   2 365.325 42.3425  13
   1  -3  -2 415.007 41.2315  11
   1  -3  -2 401.773 41.1110   7
  -1  -3   1 8708.35 268.265  10
   1  -3  -1 8449.13 236.894   7
  -1  -3   1 8979.91 335.458   5
  -1  -3   1 8927.01 293.267   4
   1  -3  -1 8553.86 258.143  26
  -1  -3   1 8817.38 236.981  13
  -1  -3   1 8945.19 252.544  29
   1  -3   0 35591.1 795.314  14
  -1  -3   0 38019.1 796.270   7
   1  -3   0 38704.5 812.263  29
  -1  -3   0 39547.4 869.112   2
  -1  -3   0 36226.8 763.906  29
  -1  -3   0 36378.1 787.834  10
  -1  -3   0 35248.3 792.632  14
  -1  -3   0 36161.5 877.821   5
   1  -3   0 36631.9 843.250   4
   1  -3   1 32073.1 696.300  35
   1  -3   1 32513.3 724.170  14
  -1  -3  -1 33884.1 721.564   7
  -1  -3  -1 31895.9 713.798  14
   1  -3   1 31692.6 738.625  29
  -1  -3  -1 32659.6 700.882  26
  -1  -3  -1 31237.8 772.409   5
   1  -3   1 32979.8 771.973   4
  -1  -3  -2 11103.2 299.444  36
   1  -3   2 10757.6 309.291  35
  -1  -3  -2 11299.8 312.148  11
   1  -3   2 10916.0 333.764  29
   1  -3   2 11515.2 321.209  14
   1  -3   3 152922. 3040.59  35
  -1  -3  -3 154759. 3002.56  36
  -1  -3  -3 156099. 2992.93  28
  -1  -3  -3 157881. 3030.29  11
   1  -3   3 158496. 3081.81  10
  -1  -3  -3 159183. 3046.88   6
   1  -3   3 157024. 3067.38  29
  -1  -3  -3 151565. 3009.97  27
  -1  -3  -4 114967. 2300.70  36
   1  -3   4 115979. 2359.95  35
   1  -3   4 119278. 2376.72  29
  -1  -3  -4 114467. 2286.17  28
  -1  -3  -4 116872. 2313.98  27
  -1  -3  -4 116016. 2320.56  19
   1  -3   5 1487.53 124.026  35
   1  -3   5 1766.17 136.136  10
  -1  -3  -5 1695.82 114.768  19
  -1  -3  -5 1586.82 109.756  27
   1  -3   6 3938.11 226.825  35
   1  -3   6 4212.57 231.103  10
  -1  -3  -6 4312.51 207.892  19
  -1  -3  -6 4454.63 206.826  27
   1  -3   7 1843.54 160.984  35
   1  -3   7 1804.16 153.555  10
  -1  -3  -7 1626.54 129.575  27
   1  -3   8 170.366 61.8357  35
  -1  -3  -8 164.128 50.5121  27
   1  -3   9 4037.29 275.692  35
   1  -3   9 4076.93 259.726  29
  -1  -3  -9 4041.92 234.684  27
   1  -3   9 3939.02 221.568  83
  -1  -3  -9 3979.43 204.033  89
  -1  -3  -9 4137.69 202.715  96
   1  -3  10 1013.74 118.969  46
   1  -3  10 767.218 119.124  35
  -1  -3 -10 977.251 101.839  50
  -1  -3 -10 907.704 112.904  27
   1  -3  10 952.742 126.264  29
   1  -3  10 1018.75 112.932  83
  -1  -3 -10 1085.66 103.547  96
  -1  -3 -10 934.241 98.2746  89
   1  -3  10 1049.35 118.848  67
  -1  -3 -11 5821.46 256.635  50
   1  -3  11 5507.65 284.439  46
  -1  -3 -11 5695.64 248.840  96
  -1  -3 -11 5605.06 250.844  89
   1  -3  11 5415.01 272.031  83
   1  -3  11 5674.72 288.675  67
  -1  -3 -11 5972.57 260.960  60
  -1  -3 -12 14141.7 432.244  50
   1  -3  12 13479.8 472.329  46
   1  -3  12 13755.9 460.045  83
  -1  -3 -12 14197.9 426.437  96
   1  -3  12 13740.0 476.542  67
  -1  -3 -12 14450.0 435.446  60
   1  -3  13 1331.40 117.579  46
  -1  -3 -13 1276.90 99.1652  50
   1  -3  13 1317.29 110.435  83
  -1  -3 -13 1280.37 97.2759  96
  -1  -3 -13 1383.77 101.158  74
   1  -3  13 1348.49 119.208  67
  -1  -3 -13 1403.30 93.4883  73
   1  -3  13 1210.53 114.050  64
  -1  -3 -13 1275.27 98.0750  60
   1  -3  14 1862.82 119.405  46
  -1  -3 -14 1850.18 102.012  96
   1  -3  14 1708.57 107.116  83
   1  -3  14 1925.33 125.163  64
   1  -3  14 1700.31 116.169  67
  -1  -3 -14 1833.65 97.3235  74
   1  -2 -16 1419.83 79.9270  96
  -1  -2  16 1294.01 82.9038  64
  -1  -2  16 1219.41 80.8624  67
  -1  -2  15 524.192 65.2340  46
   1  -2 -15 556.622 61.1738  96
  -1  -2  15 462.451 59.6704  83
  -1  -2  15 471.804 63.6398  67
   1  -2 -14 3265.05 171.936  96
  -1  -2  14 3213.04 184.647  83
   1  -2 -13 8153.66 295.038  50
  -1  -2  13 7712.18 331.241  83
   1  -2 -13 7943.44 309.154  96
   1  -2 -13 8058.68 299.162  80
   1  -2 -13 7917.76 283.770  60
   1  -2 -12 2156.91 146.160  50
   1  -2 -12 2180.23 152.255  96
  -1  -2  12 2174.87 171.166  83
   1  -2 -12 2390.69 156.112  80
   1  -2 -12 2277.36 151.584  89
   1  -2 -12 2434.53 149.780  60
  -1  -2  11 7208.68 389.163  35
   1  -2 -11 7141.15 284.285  50
   1  -2 -11 6416.37 303.646  27
   1  -2 -11 7010.07 290.090  96
   1  -2 -11 6702.04 281.666  80
   1  -2 -11 7014.22 336.702  87
   1  -2 -11 7062.14 284.556  89
   1  -2 -11 7614.82 287.222  60
  -1  -2  10 7264.86 357.803  10
   1  -2 -10 8272.07 333.645  27
  -1  -2  10 7919.90 396.107  35
   1  -2  -9 10926.1 385.980  27
  -1  -2   9 11321.7 439.346  10
  -1  -2   9 10841.5 453.981  35
   1  -2  -8 20245.4 562.073  27
  -1  -2   8 20412.9 618.206  10
  -1  -2   8 20431.7 639.528  35
   1  -2  -7 19586.7 522.151  27
  -1  -2   7 19877.5 592.240  35
   1  -2  -6 14885.6 402.553  27
   1  -2  -6 14693.4 387.481  19
  -1  -2   6 15344.4 462.864  35
   1  -2  -5 44120.0 975.182  28
  -1  -2   5 44541.8 1034.34  13
   1  -2  -5 47733.3 982.272   3
   1  -2  -5 45231.5 946.874  19
   1  -2  -5 45670.1 961.515  27
  -1  -2   5 46237.1 955.952  34
  -1  -2   5 45056.4 1021.58  35
   1  -2  -4 109480. 2185.37   6
  -1  -2   4 115484. 2333.03   1
   1  -2  -4 120785. 2255.52  27
   1  -2  -4 118971. 2274.92  28
  -1  -2   4 117762. 2323.07  13
   1  -2  -4 125311. 2272.02   3
   1  -2  -4 117133. 2264.94  36
  -1  -2   4 119601. 2242.52  34
  -1  -2   4 121956. 2315.75  35
  -1  -2   3 112787. 2184.02  12
   1  -2  -3 110482. 2165.25  11
  -1  -2   3 113294. 2143.59   8
   1  -2  -3 115765. 2188.99  28
   1  -2  -3 113091. 2187.77   2
  -1  -2   3 117541. 2317.40   5
  -1  -2   3 112119. 2167.92   9
  -1  -2   3 113352. 2219.57  13
   1  -2  -3 109911. 2178.37  32
   1  -2  -3 111516. 2174.45  36
  -1  -2   2 6738.45 214.910   4
   1  -2  -2 6929.31 184.369  11
   1  -2  -2 7152.85 201.357  32
   1  -2  -1 190367. 3608.94   7
  -1  -2   1 192360. 3663.07   4
  -1  -2   1 197303. 3728.37   5
   1  -2   0 45135.9 934.838   4
   1  -2   0 46123.0 905.408  14
  -1  -2   0 43090.5 896.626  14
  -1  -2   0 43148.6 959.742   5
  -1  -2   0 45042.1 894.038  10
  -1  -2  -1 36148.1 743.311  14
   1  -2   1 37606.1 756.330  14
   1  -2   1 36955.9 786.798   4
  -1  -2  -2 50679.5 1075.35   5
   1  -2   2 53269.4 1115.12   4
   1  -2   2 53305.1 1103.50  10
  -1  -2  -2 54213.9 1072.84  11
  -1  -2  -2 54679.5 1094.24   6
   1  -2   2 52702.8 1097.88  29
   1  -2   2 51957.2 1085.44  35
  -1  -2  -2 53395.4 1055.18  36
  -1  -2  -3 39853.0 826.997   5
  -1  -2  -3 44095.8 925.564   3
  -1  -2  -3 41303.7 873.163   6
   1  -2   3 41560.7 928.177   1
  -1  -2  -3 41123.5 837.406  28
   1  -2   3 41656.7 899.379  10
  -1  -2  -3 40190.2 856.240  27
   1  -2   3 41435.6 893.213  35
  -1  -2  -3 41204.9 847.741  36
  -1  -2  -4 36387.7 831.366   3
  -1  -2  -4 33722.8 758.749  19
  -1  -2  -4 34359.3 753.880  27
   1  -2   4 34844.8 794.794  10
   1  -2   4 33722.0 796.730  35
  -1  -2  -5 57687.2 1215.51  19
  -1  -2  -5 56944.6 1204.50  27
   1  -2   5 57436.9 1246.80  10
   1  -2   5 56963.5 1263.36  35
  -1  -2  -6 33843.0 787.409  17
   1  -2   6 35332.4 841.077  10
  -1  -2  -6 34090.8 801.579  27
   1  -2   6 33821.5 858.832  35
   1  -2   7 4383.47 224.999  10
  -1  -2  -7 4297.34 208.239  27
   1  -2   7 4564.15 248.822  35
   1  -2   8 2314.86 166.558  10
  -1  -2  -8 2261.78 157.957  27
   1  -2   8 2269.41 184.648  35
  -1  -2  -9 2155.35 162.728  27
   1  -2   9 2104.57 189.514  35
  -1  -2 -10 3993.59 205.771  50
   1  -2  10 3875.69 272.449  35
  -1  -2 -10 4152.26 236.384  27
  -1  -2 -10 3780.03 197.427  96
  -1  -2 -10 3882.18 203.908  89
   1  -2  10 3847.83 229.480  83
  -1  -2 -10 3853.78 205.857  60
  -1  -2 -11 16273.9 492.577  50
   1  -2  11 16448.6 631.611  35
  -1  -2 -11 16138.2 541.834  27
  -1  -2 -11 16600.0 495.322  96
   1  -2  11 16604.0 548.524  83
   1  -2  11 16112.5 520.736  93
  -1  -2 -11 16238.5 498.010  60
  -1  -2 -12 1999.46 140.608  50
   1  -2  12 1972.30 164.656  46
   1  -2  12 2044.16 163.695  83
   1  -2  12 2202.36 157.566  93
  -1  -2 -12 2160.88 144.834  96
  -1  -2 -12 2219.74 138.930  73
  -1  -2 -12 2175.54 145.431  60
   1  -2  12 2185.20 174.977  67
   1  -2  13 7075.77 309.938  46
   1  -2  13 7134.93 304.428  83
  -1  -2 -13 7508.68 276.664  96
  -1  -2 -13 7252.95 264.796  74
  -1  -2 -13 7143.39 265.605  60
   1  -2  13 7050.21 310.879  67
   1  -2  13 6947.09 306.414  64
   1  -2  14 1418.04 114.805  46
  -1  -2 -14 1379.51 89.5628  74
   1  -2  14 1386.40 110.624  83
  -1  -2 -14 1680.61 106.714  96
   1  -2  14 1553.77 120.249  67
   1  -2  14 1360.60 112.311  64
  -1  -2 -15 1613.47 85.9015  48
   1  -2  15 1656.60 102.636  46
   1  -2  15 1692.37 99.2417  83
  -1  -2 -15 2018.70 93.7506  96
   1  -2  15 1692.33 102.209  64
   1  -2  15 1800.13 107.388  67
  -1  -1  16 1236.05 87.3927  46
  -1  -1  16 1079.54 80.2908  83
   1  -1 -16 1333.06 83.3332  96
  -1  -1  16 1249.44 82.4993  64
  -1  -1  16 1168.75 85.7292  67
   1  -1 -15 123.633 29.3610  48
  -1  -1  15 83.4971 32.0939  83
  -1  -1  15 52.9660 24.8559  93
   1  -1 -15 80.7159 29.8977  96
  -1  -1  15 73.2774 34.8369  67
  -1  -1  14 2485.91 164.422  93
   1  -1 -14 2986.92 168.925  96
  -1  -1  14 2634.85 176.331  83
  -1  -1  13 2858.44 189.946  93
  -1  -1  13 2759.26 194.459  83
   1  -1 -12 2386.66 152.068  50
  -1  -1  12 2091.06 201.871  35
   1  -1 -12 2408.76 171.631  27
   1  -1 -12 1988.92 190.672  22
   1  -1 -12 2211.03 153.363  80
   1  -1 -12 2438.75 162.985  96
  -1  -1  12 2458.08 181.806  93
   1  -1 -12 2282.71 145.167  60
  -1  -1  11 2480.88 214.181  35
   1  -1 -11 2246.84 145.824  50
   1  -1 -11 1939.09 153.792  27
   1  -1 -11 2120.13 172.724  87
  -1  -1  11 2283.95 172.565  93
   1  -1 -11 2191.75 150.097  80
   1  -1 -11 2169.01 151.146  96
   1  -1 -11 2223.76 147.121  89
   1  -1 -11 2100.53 138.855  60
   1  -1 -10 14349.0 471.106  27
  -1  -1  10 15621.7 567.790  35
   1  -1  -9 2641.74 162.684  27
  -1  -1   9 2701.56 181.139  31
  -1  -1   9 2708.68 200.869  35
   1  -1  -8 11222.4 355.890  27
  -1  -1   8 10322.2 372.214  31
  -1  -1   8 10926.1 410.888  35
   1  -1  -7 10397.1 323.104  27
  -1  -1   7 10104.6 367.707  35
  -1  -1   6 60300.1 1313.31  13
   1  -1  -6 59098.0 1227.35  27
  -1  -1   6 58118.7 1252.13  34
  -1  -1   6 59855.3 1297.24  35
   1  -1  -5 22020.2 498.195  27
  -1  -1   5 21104.9 554.165  13
  -1  -1   5 22104.6 517.895  34
  -1  -1   5 20497.2 542.387  35
  -1  -1   4 67854.0 1395.76   1
  -1  -1   4 66275.5 1389.84  13
   1  -1  -4 66481.2 1315.58  19
   1  -1  -4 67224.3 1329.61  27
  -1  -1   4 71375.3 1430.42   5
  -1  -1   4 68201.1 1347.56  34
  -1  -1   3 31905.0 733.248   5
  -1  -1   3 31502.6 675.728   9
  -1  -1   3 32038.3 696.132   1
   1  -1  -3 33192.6 646.819   3
  -1  -1   3 31343.2 683.166  12
   1  -1  -3 31886.4 650.208  27
   1  -1  -2 62068.5 1183.66   2
  -1  -1   2 61311.9 1202.83   9
  -1  -1   2 61389.8 1189.26   8
  -1  -1   1 74091.0 1443.70   4
   1  -1  -1 75847.5 1417.67   7
   1  -1   0 28533.7 558.357  14
  -1  -1   0 27108.2 559.820   7
   1  -1   0 28545.2 573.328   4
  -1  -1  -1 150684. 2880.28   6
   1  -1   1 151959. 2881.41   4
  -1  -1  -1 152482. 2858.17  11
  -1  -1  -2 145964. 2757.29  21
   1  -1   2 143201. 2770.88   1
   1  -1   2 142765. 2744.20  10
   1  -1   3 131490. 2529.72   1
  -1  -1  -3 133903. 2529.11   3
   1  -1   4 63577.3 1277.02  10
   1  -1   4 62114.6 1257.79  31
  -1  -1  -4 63716.7 1266.02  27
  -1  -1  -4 61091.5 1270.86  19
   1  -1   4 61807.4 1305.00  35
  -1  -1  -5 25202.8 592.922  27
  -1  -1  -5 25371.7 585.322  17
   1  -1   5 25337.1 591.606  31
   1  -1   5 25066.0 598.359  10
   1  -1   5 24835.3 632.837  35
  -1  -1  -6 9892.27 299.210  17
  -1  -1  -6 9504.79 306.988  27
   1  -1   6 9319.31 305.065  10
   1  -1   6 9515.85 308.240  31
   1  -1   6 9677.91 345.002  35
   1  -1   7 18603.6 526.151  31
  -1  -1  -7 19234.0 524.992  27
   1  -1   7 19534.2 581.154  35
  -1  -1  -7 18878.9 502.669  33
  -1  -1  -8 4143.43 209.747  27
   1  -1   8 3645.29 203.540  31
   1  -1   8 4007.08 241.067  35
  -1  -1  -9 5930.64 276.717  27
   1  -1   9 6507.21 334.197  35
   1  -1  10 1424.81 158.712  35
  -1  -1 -10 1114.73 104.949  50
  -1  -1 -10 1341.93 130.674  27
  -1  -1 -10 1259.04 122.824  20
   1  -1  10 1384.34 134.570  83
   1  -1  10 1207.67 124.784  93
  -1  -1 -10 1049.74 101.617  96
  -1  -1 -10 1307.29 114.127  60
   1  -1  11 749.639 120.824  35
  -1  -1 -11 535.152 75.1416  50
  -1  -1 -11 450.763 77.2572  27
   1  -1  11 506.427 88.9205  83
   1  -1  11 533.942 85.3381  93
  -1  -1 -11 491.402 70.9045  96
  -1  -1 -11 485.519 70.9744  60
   1  -1  12 2575.36 187.670  83
  -1  -1 -12 2441.60 159.054  96
   1  -1  12 2120.69 167.419  93
  -1  -1 -12 2326.29 150.865  74
  -1  -1 -12 2369.94 144.855  73
  -1  -1 -12 2362.43 152.766  60
   1  -1  13 2441.03 174.658  46
   1  -1  13 2138.96 157.698  93
  -1  -1 -13 2461.86 152.494  96
   1  -1  13 2305.78 169.508  83
   1  -1  13 2422.05 174.610  67
  -1  -1 -13 2248.28 136.387  74
   1  -1  14 2003.88 142.241  46
   1  -1  14 1889.78 136.985  83
   1  -1  14 1713.80 124.673  93
  -1  -1 -14 1783.13 105.244  74
  -1  -1 -14 2016.51 124.507  96
   1  -1  14 1928.66 133.966  64
   1  -1  14 2158.20 147.624  67
   1  -1  15 2629.22 138.092  46
  -1  -1 -15 2468.69 115.286  48
   1  -1  15 2523.50 134.164  83
   1  -1  15 2347.07 119.650  93
  -1  -1 -15 2984.62 129.859  96
   1  -1  15 2525.05 128.817  64
   1  -1  15 2581.79 138.009  67
  -1   0  16 18.8481 17.9017  46
  -1   0  16 16.3100 15.5774  83
  -1   0  16 9.37136 16.9260  93
   1   0 -16-13.1870 18.9274  96
  -1   0  16 10.2806 18.8536  67
   1   0 -15 54.4526 23.5668  48
  -1   0  15 17.2913 22.6794  83
   1   0 -15 21.7092 21.4996  96
  -1   0  15-16.8983 30.0023  93
  -1   0  15 57.0841 28.9897  67
  -1   0  14 7667.82 324.932  93
  -1   0  14 7928.15 332.819  83
   1   0 -13 328.459 62.6575  96
  -1   0  13 285.678 69.6268  93
  -1   0  12 2024.69 191.016  35
   1   0 -12 1575.19 162.524  22
  -1   0  12 1919.26 182.501  31
  -1   0  12 1882.92 161.542  93
  -1   0  11 13581.2 532.676  35
   1   0 -11 12789.0 501.726  22
  -1   0  11 13200.6 513.601  31
   1   0 -11 13040.4 447.564  27
   1   0 -11 13440.9 479.422  87
   1   0 -11 13657.9 439.344  96
  -1   0  11 13457.9 478.343  93
   1   0 -11 12739.9 427.855  80
   1   0 -11 13176.2 409.158  60
   1   0 -10 37112.5 921.557  27
  -1   0  10 37087.5 1002.13  31
  -1   0  10 39648.0 1035.99  35
   1   0  -9 4870.45 222.167  27
  -1   0   9 4759.60 258.024  31
  -1   0   9 5020.05 270.755  35
   1   0  -8 58762.8 1273.10  27
  -1   0   8 58941.7 1340.52  31
  -1   0   8 60009.2 1357.91  35
   1   0  -7 23312.6 552.318  20
   1   0  -7 24095.7 580.622  27
  -1   0   7 24068.9 640.488  35
  -1   0   6 74968.1 1591.38  13
   1   0  -6 75517.1 1522.89  27
  -1   0   6 76838.2 1515.59   3
  -1   0   6 74439.2 1572.99  34
  -1   0   6 74434.0 1506.66  37
  -1   0   6 76782.7 1583.57  35
  -1   0   5 32012.6 679.085   3
   1   0  -5 33357.4 752.569   1
  -1   0   5 30368.0 731.822  13
   1   0  -5 31806.3 684.319  27
  -1   0   5 31686.2 723.414  34
  -1   0   4 17152.9 429.037  13
   1   0  -4 18143.0 439.320   1
  -1   0   4 16848.7 412.681   5
   1   0  -4 16942.2 388.525  27
  -1   0   4 17744.3 385.882   3
  -1   0   4 16790.2 417.538  34
   1   0  -3 139004. 2548.51   1
  -1   0   3 134507. 2540.17   5
   1   0  -2 6066.78 151.878   1
  -1   0   2 5401.90 131.423   6
  -1   0   1 21799.8 420.538   3
   1   0  -1 22321.0 419.372   1
  -1   0   1 20596.2 442.180   6
   1   0  -1 22298.9 440.014   6
   1   0  -1 21486.1 417.461   2
   1   0   0 46068.1 872.204   7
  -1   0   0 47142.4 879.600   1
   1   0   0 46630.4 903.871   3
   1   0   1 224609. 3991.13   3
  -1   0  -1 202036. 3970.52   1
  -1   0  -2 6093.23 185.569   1
   1   0   2 6391.34 193.457   3
  -1   0  -2 6007.97 166.113  17
   1   0   2 5753.21 145.936  10
   1   0   3 5337.09 170.564  31
  -1   0  -3 5312.60 165.143  17
  -1   0  -3 5623.55 185.123  21
   1   0   3 5199.70 146.168  10
   1   0   3 5690.01 197.305   3
  -1   0  -3 5446.11 164.721  33
   1   0   3 5005.33 173.008  35
  -1   0  -4 1392.33 101.591   1
   1   0   4 1291.41 67.0358  10
  -1   0  -4 1209.76 76.4181  27
  -1   0  -4 1273.55 76.6851  17
   1   0   4 1252.55 94.8955   3
   1   0   4 1158.95 79.2799  31
   1   0   4 1497.83 76.8695  25
  -1   0  -4 1300.92 74.2747  33
   1   0   4 1201.72 83.8923  35
   1   0   5 52349.2 1146.03   3
   1   0   5 49848.0 1093.79  31
   1   0   5 51044.0 1050.19  25
   1   0   5 50309.6 1039.05  10
  -1   0  -5 51863.1 1076.06  27
   1   0   5 51588.1 1109.45  35
  -1   0  -5 50667.5 1058.80  33
  -1   0  -6 24896.7 602.666  27
   1   0   6 24936.0 627.630  31
   1   0   6 23946.2 569.896  25
  -1   0  -6 24605.9 578.658  33
   1   0   6 24005.0 635.599  35
   1   0   7 2183.51 150.614  31
  -1   0  -7 2281.04 140.842  27
   1   0   7 2436.44 163.140  35
  -1   0  -8 136.948 46.7394  20
   1   0   8 64.9363 34.2284  31
  -1   0  -8 81.3617 35.9167  27
   1   0   8 92.3273 40.2546  35
   1   0   9 25416.8 746.030  31
  -1   0  -9 26352.8 709.120  27
  -1   0  -9 25597.4 700.379  20
   1   0   9 26791.1 778.605  35
   1   0  10 731.209 109.670  35
  -1   0 -10 789.387 85.4382  50
  -1   0 -10 1093.37 114.929  27
  -1   0 -10 806.869 98.2262  20
   1   0  10 675.152 98.1587  93
  -1   0 -10 849.337 91.4378  96
  -1   0 -10 820.435 86.8622  73
  -1   0 -10 913.777 94.1864  60
   1   0  11 22046.8 727.005  35
  -1   0 -11 21209.8 646.388  27
   1   0  11 21182.6 653.104  93
  -1   0 -11 22278.0 615.133  96
   1   0  11 21991.7 663.323  83
  -1   0 -11 21361.8 584.628  73
  -1   0 -11 21395.6 600.002  60
  -1   0 -11 21307.3 592.362  74
  -1   0 -12 844.162 95.2093  96
   1   0  12 751.253 100.609  83
   1   0  12 816.788 105.916  93
  -1   0 -12 833.464 89.9578  74
  -1   0 -13 8739.08 316.730  96
   1   0  13 8463.04 343.249  83
   1   0  13 7915.70 333.708  93
  -1   0 -13 7874.79 281.812  74
   1   0  13 7857.95 321.095  64
   1   0  13 7895.54 333.964  67
   1   0  14 2058.73 144.135  46
  -1   0 -14 2255.87 129.634  48
  -1   0 -14 2137.86 133.168  96
   1   0  14 1916.79 138.556  93
   1   0  14 2094.70 145.136  83
   1   0  14 2038.50 133.120  64
   1   0  14 2225.52 147.157  67
  -1   0 -15 1290.03 80.6352  48
   1   0  15 1415.21 97.5210  46
   1   0  15 1265.73 94.9266  83
   1   0  15 1251.05 93.2779  93
   1   0  15 1389.24 96.3453  67
  -1   1  16 1076.90 77.7201  46
  -1   1  16 1122.40 80.0977  83
  -1   1  16 1156.38 83.6521  93
   1   1 -16 1180.97 72.4176  95
   1   1 -15 88.9001 23.8244  48
  -1   1  15 106.808 35.1304  93
   1   1 -15 103.210 36.1243  96
  -1   1  15 58.7527 31.4391  83
  -1   1  15 104.780 37.3575  67
   1   1 -14 2580.70 142.537  48
  -1   1  14 2778.30 180.526  93
   1   1 -14 2994.16 176.601  96
  -1   1  14 2822.42 180.288  83
  -1   1  14 2408.62 156.796  71
   1   1 -14 2296.43 135.371  56
   1   1 -13 3320.68 178.159  48
  -1   1  13 3071.92 205.877  93
   1   1 -13 3473.30 200.619  96
  -1   1  13 3110.82 195.993  71
   1   1 -12 2202.48 169.772  30
  -1   1  12 2274.07 204.310  31
  -1   1  12 2265.48 178.309  93
   1   1 -12 2471.47 170.713  96
  -1   1  12 2312.81 172.048  71
   1   1 -11 2036.65 160.918  30
  -1   1  11 2046.82 190.027  31
   1   1 -11 2388.78 163.261  96
  -1   1  11 2277.22 177.363  93
  -1   1  11 2274.43 168.466  71
   1   1 -10 14317.7 498.510  22
  -1   1  10 14560.4 542.464  31
  -1   1  10 14941.5 523.518  35
  -1   1   9 2255.07 180.633  31
   1   1  -9 2622.78 156.393  27
  -1   1   9 2633.65 183.382  35
   1   1  -8 10406.7 321.810  20
  -1   1   8 11159.9 404.812  31
   1   1  -8 10726.7 340.264  27
  -1   1   8 10725.7 382.397  35
   1   1  -7 10195.9 310.409  27
   1   1  -7 9934.23 294.468  20
  -1   1   7 10114.0 324.170  37
  -1   1   7 10366.8 347.339  35
   1   1  -6 58451.7 1217.34  20
   1   1  -6 60736.5 1234.89  27
  -1   1   6 61394.3 1280.28  35
  -1   1   6 60171.0 1260.89  37
  -1   1   5 21212.9 524.174  13
   1   1  -5 22004.3 486.017  20
  -1   1   5 21249.7 483.834   2
   1   1  -5 22990.4 558.938   4
   1   1  -5 21863.8 496.405  27
  -1   1   5 21831.2 525.535  35
  -1   1   5 21117.2 542.805  34
  -1   1   5 22040.6 524.474  37
  -1   1   4 68281.4 1361.56  13
   1   1  -4 67459.1 1325.32  20
   1   1  -4 68012.3 1332.75  27
  -1   1   4 66048.7 1321.35   2
   1   1  -4 69961.6 1387.67   4
  -1   1   4 69001.9 1367.14  37
  -1   1   4 68526.5 1383.24  34
   1   1  -3 33310.1 683.345   4
  -1   1   3 30830.8 659.107  13
   1   1  -2 60946.5 1198.78   4
  -1   1   2 60908.4 1194.00  12
  -1   1   2 61620.7 1201.19  16
  -1   1   1 74741.8 1436.91   9
  -1   1   1 76009.4 1431.29  12
   1   1   0 27777.9 580.277   2
   1   1   1 145538. 2863.07   2
  -1   1  -1 155081. 2834.79  20
  -1   1  -1 147649. 2856.03   4
   1   1   2 138504. 2715.84   2
  -1   1  -2 142790. 2682.29  15
   1   1   3 121388. 2435.27   2
   1   1   3 120873. 2401.35  25
  -1   1  -3 126177. 2444.13   4
  -1   1  -3 128749. 2394.01  15
   1   1   3 127908. 2395.28  35
  -1   1  -4 62681.1 1255.83  27
   1   1   4 59558.5 1216.91  23
   1   1   4 62557.2 1305.84   2
  -1   1  -4 59741.5 1223.22  24
  -1   1  -4 62766.5 1258.91  20
  -1   1  -4 63482.6 1247.26  15
   1   1   4 62536.3 1286.06  31
   1   1   4 61778.1 1260.88  25
   1   1   4 63169.3 1260.67  35
   1   1   5 25082.8 631.879  31
   1   1   5 24985.0 599.467  25
   1   1   5 24529.9 643.488   2
  -1   1  -5 26021.1 583.467  15
  -1   1  -5 25920.7 601.225  27
  -1   1  -5 25820.0 602.946  20
   1   1   5 25365.7 608.917  35
  -1   1  -6 10031.9 315.996  20
   1   1   6 9858.48 312.729  25
   1   1   6 9619.16 342.196  31
  -1   1  -6 10112.3 292.286  15
  -1   1  -6 9733.35 310.940  27
   1   1   6 9950.79 327.359  35
   1   1   7 18201.8 514.784  25
  -1   1  -7 19653.8 529.673  27
  -1   1  -7 19976.0 534.500  20
   1   1   7 19387.3 572.219  31
   1   1   7 19808.0 554.483  35
   1   1   8 3549.11 221.469  31
  -1   1  -8 3544.53 192.089  27
  -1   1  -8 3780.02 198.628  20
   1   1   8 3685.77 211.396  35
  -1   1  -9 6036.40 272.597  20
   1   1   9 5757.54 305.938  31
  -1   1  -9 5673.30 266.272  27
   1   1   9 6053.84 297.099  35
  -1   1 -10 1082.82 114.036  20
   1   1  10 1254.64 128.982  93
  -1   1 -10 1361.89 120.975  96
   1   1  10 1163.58 120.253  71
  -1   1 -10 1144.44 102.551  73
  -1   1 -10 1217.57 106.887  74
   1   1  11 450.928 83.6587  93
  -1   1 -11 541.593 74.4661  96
   1   1  11 574.671 89.8295  83
  -1   1 -11 544.921 72.2262  74
   1   1  11 570.080 83.7294  71
  -1   1 -12 2685.48 173.746  96
   1   1  12 2594.14 187.236  93
   1   1  12 2328.55 175.383  83
  -1   1 -12 2091.27 139.855  74
   1   1  12 2305.87 167.174  71
  -1   1 -13 2475.12 151.667  48
   1   1  13 2422.44 172.295  93
   1   1  13 2482.11 170.297  83
  -1   1 -13 2566.50 162.825  96
   1   1  13 2146.86 157.034  67
   1   1  13 2365.02 157.614  71
  -1   1 -14 1814.68 115.035  48
   1   1  14 1851.40 128.229  46
   1   1  14 1767.72 128.802  83
  -1   1 -14 2306.45 138.414  96
   1   1  14 2205.52 146.642  93
   1   1  14 1948.01 129.580  67
   1   1  15 2472.03 122.059  46
  -1   1 -15 2618.82 116.421  48
   1   1  15 2390.30 131.591  93
   1   1  15 2548.85 129.545  83
   1   1  15 2362.99 116.435  67
  -1   2  16 1303.25 82.2624  93
   1   2 -16 1211.21 70.7340  95
  -1   2  15 616.618 71.7139  93
  -1   2  15 621.910 67.4146  83
  -1   2  15 536.189 64.3873  71
   1   2 -14 3150.84 153.898  48
  -1   2  14 3098.16 180.963  83
  -1   2  14 3118.33 187.769  93
  -1   2  14 2945.94 178.128  71
   1   2 -13 7981.13 295.431  48
  -1   2  13 7839.46 342.375  93
  -1   2  13 8008.53 338.530  71
   1   2 -12 2500.14 155.450  48
   1   2 -12 2618.43 179.590  96
  -1   2  12 2234.27 177.203  93
  -1   2  12 2428.82 180.409  71
   1   2 -11 7033.11 285.406  48
  -1   2  11 6833.83 372.647  31
   1   2 -11 6859.77 323.011  30
  -1   2  11 7630.61 342.700  93
  -1   2  11 7020.97 325.264  71
  -1   2  10 7376.25 371.945  31
   1   2 -10 7309.33 319.910  30
  -1   2   9 10053.3 373.631  25
   1   2  -9 10232.3 374.387  30
  -1   2   9 10784.9 435.991  31
  -1   2   8 20493.5 617.639  31
   1   2  -8 19938.6 551.159  30
   1   2  -7 19246.6 522.838  30
  -1   2   7 20253.7 582.601  31
  -1   2   7 19472.6 551.290  37
   1   2  -6 14934.0 401.219  22
   1   2  -6 15034.3 409.650  30
  -1   2   6 14612.7 434.863  37
   1   2  -5 42654.1 922.453  22
   1   2  -5 46244.9 945.184  30
  -1   2   5 43483.4 977.519  37
  -1   2   5 43422.1 923.574  35
   1   2  -4 118190. 2308.54  30
   1   2  -4 123975. 2368.10   4
   1   2  -4 114816. 2285.76  22
  -1   2   4 122055. 2351.62  37
   1   2  -3 114301. 2186.69  30
   1   2  -3 115351. 2227.06   4
  -1   2   3 111228. 2160.45   5
  -1   2   3 112601. 2217.71  37
  -1   2   3 113046. 2206.74  34
   1   2  -2 6655.72 210.040  24
  -1   2   2 7140.60 198.925  34
   1   2  -1 209783. 3977.81  24
   1   2   0 45945.0 929.496  25
   1   2   0 45739.8 945.031  24
  -1   2   0 47748.1 943.349  16
  -1   2  -1 36520.4 736.054  30
   1   2   1 35790.7 759.311  25
  -1   2  -1 35991.4 742.151  16
  -1   2  -1 36920.9 778.013  24
  -1   2  -2 54519.1 1072.60  30
  -1   2  -2 53376.7 1130.46   4
  -1   2  -2 55116.5 1108.74  24
   1   2   2 51905.2 1096.29  31
  -1   2  -2 52658.6 1050.85  16
   1   2   2 53780.1 1100.29  25
  -1   2  -3 42148.0 872.889  20
   1   2   3 39548.5 914.353   2
  -1   2  -3 40031.1 922.940   4
   1   2   3 40578.5 893.501  31
   1   2   3 41074.1 888.692  25
  -1   2  -3 42767.6 889.020  24
  -1   2  -4 34485.5 764.459  20
   1   2   4 34912.9 780.579  25
   1   2   4 33440.5 811.868   2
  -1   2  -4 34213.4 763.271  24
   1   2   4 33955.4 791.290  31
   1   2   5 55379.4 1219.33  25
  -1   2  -5 55461.8 1187.72  24
  -1   2  -5 58871.7 1214.48  20
   1   2   5 57984.6 1251.58  31
  -1   2  -6 33866.5 792.507  20
   1   2   6 33061.6 835.331  31
   1   2   6 32921.6 801.489  25
   1   2   7 4673.85 224.133  25
   1   2   7 4447.42 241.638  31
  -1   2  -7 4268.87 209.924  20
   1   2   8 2226.12 159.673  25
  -1   2  -8 2531.80 166.374  20
   1   2   8 2480.19 188.566  31
   1   2   9 2066.07 184.383  31
  -1   2  -9 2163.69 160.984  20
  -1   2 -10 4149.88 215.307  48
  -1   2 -10 3591.76 227.979  30
  -1   2 -10 3868.72 197.107  74
   1   2  10 4003.79 234.239  93
  -1   2 -10 4301.68 228.230  96
   1   2  10 3708.11 225.343  71
  -1   2 -11 16273.1 501.960  48
  -1   2 -11 15324.3 548.269  30
   1   2  11 16353.1 549.238  93
   1   2  11 16468.8 532.267  83
   1   2  11 15527.8 532.937  71
  -1   2 -12 1989.49 144.387  48
  -1   2 -12 2605.45 174.678  96
   1   2  12 2128.73 169.081  93
   1   2  12 2190.29 160.486  83
   1   2  12 2216.30 168.764  71
  -1   2 -13 6772.53 266.700  48
   1   2  13 7428.91 294.129  83
   1   2  13 7114.75 302.850  93
   1   2  13 6824.75 290.409  71
  -1   2 -14 1412.11 95.5599  48
   1   2  14 1257.75 98.6936  83
   1   2  14 1348.61 109.938  93
   1   2  14 1349.93 104.102  71
   1   2  15 1775.72 104.000  93
  -1   2 -15 1752.55 86.4549  90
  -1   3  15 1007.92 80.9463  93
   1   3 -15 1038.16 77.0571  95
  -1   3  15 1022.02 82.6624  71
  -1   3  14 397.164 61.9998  93
  -1   3  14 367.356 55.9003  83
   1   3 -14 441.065 52.4662  90
   1   3 -14 445.022 59.8135  95
  -1   3  14 455.671 65.3359  71
   1   3 -13 779.937 77.2778  48
  -1   3  13 907.963 101.070  93
   1   3 -13 904.385 84.8666  90
  -1   3  13 893.169 95.7737  83
  -1   3  13 864.515 100.025  71
   1   3 -12 1584.68 119.981  48
  -1   3  12 1432.74 135.788  93
  -1   3  12 1438.03 139.273  71
   1   3 -11 42602.5 1014.05  48
  -1   3  11 41525.2 1037.59  41
   1   3 -11 41652.0 1093.65  30
  -1   3  11 43329.2 1188.53  31
  -1   3  11 43037.0 1085.22  93
  -1   3  11 42044.5 1086.82  71
   1   3 -10 12381.0 395.651  48
  -1   3  10 11999.6 501.852  31
  -1   3  10 10952.8 436.665  25
   1   3 -10 11417.8 436.926  30
  -1   3  10 11454.9 431.740  93
  -1   3  10 11502.8 432.603  77
  -1   3  10 11606.1 438.593  71
   1   3  -9 3124.43 199.616  30
  -1   3   9 3522.58 239.572  31
  -1   3   9 3558.81 219.102  25
  -1   3   8 10021.8 391.273  25
  -1   3   8 11096.5 428.689  31
   1   3  -8 10516.6 379.009  30
  -1   3   7 21299.4 632.447  31
   1   3  -7 21397.9 585.456  30
  -1   3   7 21401.7 622.377  37
  -1   3   6 10420.2 371.470  31
   1   3  -6 10989.7 347.500  30
  -1   3   6 10327.4 372.872  37
   1   3  -5 1646.33 108.029  30
  -1   3   5 1529.99 114.744  31
  -1   3   5 1615.08 121.997  37
  -1   3   4 3448.73 164.261  31
   1   3  -4 3691.28 157.490  30
  -1   3   4 3378.36 144.428  24
  -1   3   4 3542.54 176.983  37
   1   3  -3 421.476 49.1919  30
  -1   3   3 413.060 48.9342  24
  -1   3   3 384.831 46.9590  31
  -1   3   3 321.456 50.5010  37
   1   3  -2 387.370 44.6190  30
  -1   3   2 415.310 50.8807  24
   1   3  -2 309.308 45.5277  24
  -1   3   2 422.829 42.1257  31
  -1   3   2 433.967 39.7303  30
  -1   3   2 411.369 49.4655  37
  -1   3   1 8978.42 236.370  30
   1   3  -1 8671.71 237.202  25
  -1   3   1 9259.85 284.729  24
   1   3  -1 9017.29 257.456  30
   1   3  -1 9144.44 280.416  24
  -1   3   1 8593.32 262.137  37
   1   3   0 37033.7 812.580  24
   1   3   0 36837.4 784.839  25
   1   3   0 36682.1 789.151  30
  -1   3   0 37779.6 829.147  24
  -1   3   0 36779.3 768.072  30
  -1   3   0 36530.5 782.871  37
   1   3   1 32799.4 730.172  25
   1   3   1 32634.3 731.095  24
  -1   3  -1 34003.6 709.210  30
   1   3   1 32690.1 725.068  30
  -1   3  -1 33181.4 762.693  24
   1   3   2 11311.8 315.398  30
   1   3   2 10882.8 321.563  25
  -1   3  -2 11090.2 341.724  24
  -1   3  -2 10843.8 298.345  30
  -1   3  -3 153452. 3062.56  24
  -1   3  -3 155884. 3012.98  30
   1   3   3 159491. 3048.67  31
   1   3   3 153353. 3048.16  25
   1   3   4 121935. 2371.63  25
   1   3   4 116107. 2363.27  31
  -1   3  -4 115469. 2360.32  24
  -1   3  -4 115483. 2322.84  30
   1   3   5 1633.44 126.801  31
   1   3   5 1429.86 116.179  25
  -1   3  -5 1414.72 110.725  24
  -1   3  -5 1510.70 109.026  30
   1   3   6 4498.88 235.284  31
   1   3   6 4226.58 219.393  25
  -1   3  -6 4137.11 200.195  24
  -1   3  -6 4210.25 204.703  30
   1   3   7 1800.72 155.536  31
   1   3   7 1537.52 133.667  25
  -1   3  -7 1633.77 131.179  30
   1   3   8 199.780 54.5379  25
  -1   3  -8 270.361 59.3095  30
   1   3   8 160.607 61.2685  31
  -1   3  -9 4146.57 214.575  48
   1   3   9 3809.35 212.417  41
  -1   3  -9 4091.60 240.388  30
   1   3   9 3965.89 242.391  25
   1   3   9 3949.27 225.718  93
   1   3   9 3996.32 232.641  71
  -1   3 -10 958.573 101.384  48
   1   3  10 930.877 102.239  41
  -1   3 -10 973.630 119.790  30
   1   3  10 930.764 110.494  93
  -1   3 -10 1121.48 119.877  96
   1   3  10 1051.06 119.402  71
   1   3  11 5672.34 258.954  41
  -1   3 -11 5603.98 255.892  48
   1   3  11 5484.80 274.679  93
   1   3  11 5499.91 281.538  71
  -1   3 -12 13722.5 430.303  48
   1   3  12 13534.5 459.914  93
   1   3  12 14047.4 472.085  71
  -1   3 -13 1386.41 102.894  48
   1   3  13 1229.69 108.212  93
   1   3  13 1288.95 115.207  71
  -1   3 -14 1659.44 101.411  95
   1   3  14 1888.14 117.826  93
  -1   3 -14 1948.15 106.263  90
   1   3  14 1841.03 118.089  71
   1   4 -15 1718.17 85.0446  95
  -1   4  15 1661.04 94.0173  71
   1   4 -14 796.847 71.6182  95
  -1   4  14 855.006 75.0385  93
   1   4 -14 905.681 65.3218  90
  -1   4  14 918.698 85.6661  71
  -1   4  13 1403.55 106.107  41
   1   4 -13 1620.67 105.965  90
  -1   4  13 1547.40 117.212  93
   1   4 -13 1511.65 115.114  95
  -1   4  13 1725.87 135.656  71
  -1   4  12 4819.92 229.870  41
   1   4 -12 4630.01 209.294  90
   1   4 -12 4545.90 224.692  95
  -1   4  12 4588.25 231.050  93
  -1   4  12 4752.91 246.542  71
   1   4 -11 881.138 91.7776  48
  -1   4  11 800.827 98.3331  41
   1   4 -11 926.416 93.4020  90
  -1   4  11 985.902 105.111  93
  -1   4  11 800.069 103.056  71
   1   4 -10 698.190 84.0066  48
  -1   4  10 518.557 80.3580  41
  -1   4  10 614.470 106.821  31
   1   4 -10 619.830 94.7483  30
  -1   4  10 382.185 78.4938  25
  -1   4  10 482.645 75.7060  93
   1   4 -10 519.319 74.6743  90
  -1   4  10 417.419 74.2604  71
   1   4  -9 14877.7 458.228  48
  -1   4   9 15623.2 469.834  53
   1   4  -9 15448.4 524.098  30
  -1   4   9 14762.1 539.381  25
  -1   4   9 15603.0 567.477  31
   1   4  -9 15305.9 465.191  90
  -1   4   9 14544.8 498.812  77
  -1   4   9 15145.8 504.392  71
  -1   4   9 14768.3 493.589  62
   1   4  -8 16054.0 530.936  30
  -1   4   8 17268.2 574.014  25
  -1   4   8 16890.1 579.246  31
  -1   4   7 3453.17 218.500  31
   1   4  -7 3300.34 195.734  30
  -1   4   7 3548.03 221.125  25
   1   4  -6 1877.72 137.156  30
  -1   4   6 2140.76 157.187  31
  -1   4   6 1979.16 158.614  37
   1   4  -5 16001.4 462.593  30
  -1   4   5 15540.1 475.626  31
  -1   4   5 15258.1 490.603  37
  -1   4   4 10200.7 340.507  31
  -1   4   4 10530.7 371.525  37
   1   4  -3 71612.4 1525.75  30
  -1   4   3 75740.7 1548.71  24
  -1   4   3 73168.4 1564.54  37
   1   4  -2 15402.4 454.105  24
  -1   4   2 15282.4 394.991  30
   1   4  -2 15007.4 417.914  30
  -1   4   2 15805.4 450.575  24
  -1   4   2 15936.7 446.877  37
   1   4  -1 19916.6 517.328  30
   1   4  -1 20595.7 553.303  24
  -1   4   1 21168.9 563.832  24
  -1   4   1 20336.9 493.788  30
  -1   4   0 7362.60 234.242  30
   1   4   0 7466.58 246.985  25
  -1   4   0 7579.11 286.431  24
   1   4   0 7401.00 271.338  24
   1   4   0 7178.00 249.779  30
  -1   4   0 7545.56 246.766  37
   1   4   1 35717.9 834.765  25
  -1   4  -1 35881.8 809.381  30
   1   4   1 37555.8 834.913  30
   1   4   2 34346.1 783.340  30
   1   4   2 33591.4 796.567  25
  -1   4  -2 32349.3 823.662  24
  -1   4  -2 33486.0 764.818  30
   1   4   3 9325.82 324.304  25
  -1   4  -3 8511.77 288.276  30
  -1   4  -3 8324.05 326.017  24
  -1   4  -4 25901.6 655.138  30
   1   4   4 26372.6 693.384  25
  -1   4  -4 25386.7 697.163  24
  -1   4  -5 7741.71 323.048  24
  -1   4  -5 7816.00 302.334  30
  -1   4  -6 2933.50 179.751  30
   1   4   6 2566.78 183.169  25
  -1   4  -6 2648.95 176.908  24
   1   4   7 3775.40 234.213  25
  -1   4  -7 3303.35 204.172  30
   1   4   8 21201.0 673.633  25
  -1   4  -8 20434.9 637.610  30
   1   4   8 21521.3 587.792  53
  -1   4  -8 21308.4 603.229  48
   1   4   8 20788.6 617.681  41
   1   4   8 21319.1 629.856  71
   1   4   9 27461.3 809.881  25
  -1   4  -9 25997.2 774.854  30
   1   4   9 27217.8 748.979  41
  -1   4  -9 27402.8 728.785  48
   1   4   9 27450.8 763.021  71
  -1   4 -10 20940.7 596.563  48
   1   4  10 20531.8 611.605  41
   1   4  10 20282.2 598.891  93
   1   4  10 21311.0 638.638  71
  -1   4 -11 17242.1 509.679  48
   1   4  11 17171.4 520.525  41
   1   4  11 16726.6 512.179  93
  -1   4 -11 16986.4 506.143  90
   1   4  11 17219.3 546.220  71
   1   4  12 1742.29 123.697  41
  -1   4 -12 1437.92 111.838  95
  -1   4 -12 1927.72 127.809  90
   1   4  12 1776.04 127.328  93
   1   4  12 1780.47 141.654  71
  -1   4 -13 2451.30 129.296  90
  -1   4 -13 1984.92 116.065  95
   1   4  13 2331.96 128.725  93
   1   4  13 2387.20 145.583  71
  -1   4 -14 609.523 48.5380  95
  -1   4 -14 711.195 54.0735  90
   1   4  14 685.364 63.2004  71
   1   5 -14 750.065 57.4119  95
  -1   5  14 826.432 67.3053  71
  -1   5  13 3764.65 169.098  41
   1   5 -13 3901.12 153.458  90
   1   5 -13 3619.16 165.096  95
  -1   5  13 4138.15 188.581  71
  -1   5  12 8253.87 306.150  41
   1   5 -12 7897.96 293.795  95
   1   5 -12 8749.01 285.483  90
  -1   5  12 8554.80 320.278  71
  -1   5  11 6069.48 274.382  41
   1   5 -11 6432.43 269.657  95
   1   5 -11 6094.60 249.358  90
  -1   5  11 6193.54 281.579  71
  -1   5  10 11155.6 411.234  41
   1   5 -10 11603.3 400.303  95
   1   5 -10 11220.4 379.888  90
  -1   5  10 11332.4 387.034  53
  -1   5  10 11324.2 414.040  71
  -1   5   9 4814.93 233.076  53
  -1   5   9 4959.81 256.805  41
   1   5  -9 4434.09 262.112  30
  -1   5   9 4730.63 287.772  25
   1   5  -9 4489.79 232.676  95
   1   5  -9 5052.89 234.076  90
  -1   5   9 4544.17 228.309  59
  -1   5   9 4807.08 250.935  71
  -1   5   8 7191.87 289.827  53
  -1   5   8 6661.14 343.829  25
  -1   5   8 6935.21 342.225  31
   1   5  -8 6870.88 324.771  30
   1   5  -8 6847.87 292.499  95
   1   5  -8 6976.86 283.729  90
  -1   5   8 6784.28 300.808  71
  -1   5   8 6910.99 292.377  59
  -1   5   8 6354.56 299.877  62
  -1   5   7 2854.97 186.451  42
  -1   5   7 2931.68 169.816  53
  -1   5   7 2922.46 171.204  44
  -1   5   7 3110.96 220.173  25
   1   5  -7 2865.25 193.635  30
   1   5  -7 2931.84 170.392  90
  -1   5   7 2659.02 173.911  77
   1   5  -7 3016.27 178.283  95
  -1   5   7 3003.02 182.357  59
  -1   5   7 2936.95 187.500  62
   1   5  -6 10491.2 393.139  30
  -1   5   6 10561.2 425.590  25
  -1   5   5 92.7305 41.7690  37
   1   5  -5 146.172 41.3720  30
  -1   5   4 2539.27 176.076  37
   1   5  -4 2381.14 156.787  30
  -1   5   3 13030.8 435.067  37
   1   5  -3 12562.2 404.669  30
  -1   5   3 12415.1 419.962  24
  -1   5   2 16187.4 493.390  37
   1   5  -2 16106.9 474.733  30
  -1   5   2 17246.5 518.091  24
  -1   5   1 11061.4 359.554  37
  -1   5   1 10361.5 325.787  30
  -1   5   1 11336.3 399.287  24
   1   5  -1 10200.3 346.647  30
   1   5   0 3387.20 176.499  30
  -1   5   0 3840.99 217.608  24
   1   5   0 3603.44 173.897  25
  -1   5   0 3139.23 158.834  30
   1   5   1 11915.0 384.524  30
  -1   5  -1 11782.9 367.937  30
  -1   5  -1 11603.0 430.086  24
   1   5   2 1505.43 117.619  30
  -1   5  -2 1452.93 111.328  30
   1   5   2 1564.88 124.379  25
  -1   5  -2 1588.79 141.746  24
  -1   5  -3 18119.7 591.332  24
  -1   5  -3 18995.2 540.229  30
  -1   5  -4 21957.6 620.058  30
  -1   5  -4 21659.5 671.351  24
  -1   5  -5 2605.93 173.888  30
  -1   5  -5 2329.52 182.769  24
   1   5   5 2975.15 201.980  25
   1   5   6 3855.84 198.212  44
   1   5   6 3738.42 210.833  41
  -1   5  -6 3797.76 222.869  30
   1   5   6 4106.53 251.732  25
  -1   5  -6 3644.95 198.499  90
   1   5   7 2416.23 158.163  44
   1   5   7 2435.99 154.953  53
   1   5   7 2315.92 167.641  41
   1   5   7 1967.17 179.902  25
  -1   5  -7 1981.29 165.240  30
  -1   5  -7 2273.90 156.271  90
  -1   5  -7 2085.77 146.352  72
   1   5   7 2203.10 157.576  59
   1   5   7 1939.04 152.854  71
   1   5   8 25423.7 652.866  53
   1   5   8 23005.3 675.657  41
  -1   5  -8 22095.9 694.318  30
   1   5   8 22732.6 736.836  25
  -1   5  -8 23768.8 657.804  90
  -1   5  -8 23405.0 639.348  95
  -1   5  -8 23569.7 638.786  72
   1   5   8 23282.3 673.014  71
   1   5   9 6959.86 312.952  41
  -1   5  -9 7304.04 294.208  95
  -1   5  -9 7262.88 301.453  90
   1   5   9 7154.24 314.469  71
   1   5   9 7582.99 299.800  53
   1   5  10 96.8688 40.3891  41
  -1   5 -10 18.8152 20.9297  95
  -1   5 -10 121.305 35.6353  90
   1   5  10 148.243 49.7613  71
   1   5  11 3775.56 199.661  41
  -1   5 -11 3819.57 188.248  90
  -1   5 -11 3537.35 175.491  95
   1   5  11 3881.05 207.392  71
   1   5  12 890.074 82.8206  41
  -1   5 -12 871.398 77.2432  90
  -1   5 -12 806.049 70.0169  95
   1   5  12 898.666 87.8136  71
  -1   5 -13 318.208 39.0208  90
  -1   5 -13 231.914 30.5961  95
   1   5  13 325.486 45.5686  71
   1   6 -13 93.1373 21.4609  52
  -1   6  13 106.120 24.7473  41
  -1   6  12 2856.80 147.139  41
   1   6 -12 2989.69 137.748  52
   1   6 -12 2801.75 134.565  95
   1   6 -12 2639.78 119.127  55
  -1   6  12 2843.25 144.290  71
  -1   6  11 351.199 58.9247  41
   1   6 -11 418.222 57.5827  95
  -1   6  11 467.290 66.5944  71
  -1   6  10 3424.22 196.634  41
   1   6 -10 3450.79 183.417  95
   1   6 -10 3497.17 176.561  90
  -1   6  10 3628.27 192.912  71
  -1   6   9 9036.74 331.937  53
  -1   6   9 8927.94 353.616  41
   1   6  -9 8727.21 332.111  95
   1   6  -9 9557.68 332.602  90
  -1   6   9 9296.29 340.332  59
  -1   6   8 8386.58 348.587  41
  -1   6   8 9176.50 335.110  53
   1   6  -8 8499.73 332.072  95
   1   6  -8 9519.99 336.856  90
  -1   6   8 8585.38 339.494  59
  -1   6   7 6936.42 287.841  44
  -1   6   7 6945.24 284.444  53
   1   6  -7 6677.55 325.224  30
  -1   6   7 6982.07 354.799  25
   1   6  -7 7403.95 300.288  95
   1   6  -7 6870.64 282.596  90
  -1   6   7 6891.63 307.558  62
  -1   6   7 6941.58 301.045  59
   1   6  -6 20567.8 557.859  51
  -1   6   6 20094.5 563.982  53
  -1   6   6 19675.3 563.358  44
   1   6  -6 19112.3 616.905  30
  -1   6   6 20628.0 668.234  25
   1   6  -6 20663.9 578.894  95
   1   6  -6 19390.2 567.810  54
  -1   6   6 20102.9 593.148  62
  -1   6   6 19334.3 585.476  59
  -1   6   5 8573.75 318.634  44
   1   6  -5 8493.89 313.842  51
   1   6  -5 9238.12 332.353  52
   1   6  -5 8366.83 355.370  30
  -1   6   5 8950.99 392.381  25
   1   6  -5 9083.10 332.395  95
  -1   6   5 8291.78 335.840  59
   1   6  -5 8687.52 333.577  54
  -1   6   5 8306.30 330.810  62
   1   6  -4 3465.44 209.779  30
  -1   6   4 3530.71 228.781  25
  -1   6   4 3430.60 197.340  59
   1   6  -3 7425.93 316.729  30
  -1   6   3 7610.32 335.406  25
  -1   6   2 20051.5 625.322  24
  -1   6   2 21308.4 612.523  25
  -1   6   1 5230.41 281.831  24
   1   6  -1 4835.45 241.101  30
   1   6   0 1814.14 140.909  30
  -1   6   0 1644.66 156.830  24
  -1   6  -1 4907.54 281.429  24
   1   6   1 5140.87 249.284  30
  -1   6  -2 5159.46 244.696  30
  -1   6  -2 5070.36 290.843  24
   1   6   2 5784.21 272.635  25
  -1   6  -3 5708.83 314.686  24
  -1   6  -3 5703.77 267.782  30
   1   6   4 19308.8 534.263  44
  -1   6  -4 18731.4 543.430  51
   1   6   4 18149.5 545.264  41
  -1   6  -4 18926.1 544.008  52
   1   6   4 18749.7 605.210  25
  -1   6  -4 17936.0 562.882  30
  -1   6  -4 18856.9 541.437  90
  -1   6  -4 18579.2 536.662  72
   1   6   4 18434.1 552.613  59
   1   6   5 7265.21 287.291  53
  -1   6  -5 7779.31 311.188  51
   1   6   5 7736.65 317.832  41
   1   6   5 7889.00 303.281  44
   1   6   5 7617.78 359.685  25
  -1   6  -5 7026.03 322.840  30
  -1   6  -5 7635.03 310.604  90
  -1   6  -5 7450.52 299.090  72
   1   6   5 7373.36 315.037  59
  -1   6  -6 1300.99 118.592  51
   1   6   6 1181.87 116.896  41
   1   6   6 1302.43 115.448  44
   1   6   6 1349.50 114.122  53
   1   6   6 1274.70 142.831  25
  -1   6  -6 1131.42 122.499  30
  -1   6  -6 1268.11 118.371  90
  -1   6  -6 1378.38 117.185  72
   1   6   6 1384.87 129.353  59
   1   6   7 1591.06 127.563  53
   1   6   7 1659.66 130.807  44
  -1   6  -7 1524.56 125.651  51
   1   6   7 1491.17 135.916  41
  -1   6  -7 1463.01 127.018  90
  -1   6  -7 1476.89 120.040  72
   1   6   7 1507.14 131.443  59
   1   6   8 2475.92 157.149  53
  -1   6  -8 2399.53 155.588  51
   1   6   8 2399.64 171.532  41
  -1   6  -8 2438.79 161.244  90
   1   6   8 2379.61 162.628  71
   1   6   9 826.705 97.3482  41
  -1   6  -9 808.353 82.0645  51
  -1   6  -9 925.547 94.5328  90
   1   6   9 779.232 89.2080  71
   1   6  10 2413.91 155.346  41
  -1   6 -10 2484.87 145.702  90
   1   6  10 2459.69 150.699  71
   1   6  11 4265.01 194.971  41
  -1   6 -11 4518.07 183.858  90
   1   6  11 4320.10 190.220  71
   1   6  12 696.217 62.0358  41
  -1   6 -12 728.337 58.5296  52
   1   6  12 665.717 59.3732  71
   1   7 -11 1412.98 84.8742  52
  -1   7  11 1310.03 93.0541  41
   1   7 -11 1209.74 73.2777  97
   1   7 -10 3659.01 162.802  52
  -1   7  10 3686.63 179.380  41
   1   7 -10 3422.47 151.149  97
   1   7 -10 3425.30 148.289  55
  -1   7   9 703.641 74.1599  53
   1   7  -9 504.432 64.1241  52
  -1   7   9 682.563 82.0688  41
   1   7  -9 628.938 67.3598  97
   1   7  -9 544.639 62.3268  55
   1   7  -8 20.7259 28.4107  52
  -1   7   8 49.9397 27.9581  53
  -1   7   8 27.3124 31.5389  41
   1   7  -8 103.885 35.9215  97
  -1   7   8 8.61509 23.5381  59
   1   7  -8 23.2243 19.2602  55
  -1   7   7 4920.91 226.777  53
  -1   7   7 4742.18 224.559  44
  -1   7   7 5026.64 244.971  41
   1   7  -7 4842.23 228.291  52
   1   7  -7 4907.36 225.741  97
  -1   7   7 5046.95 244.521  59
   1   7  -7 4594.91 215.823  55
  -1   7   6 4194.36 211.742  44
   1   7  -6 4323.93 217.140  52
   1   7  -6 4296.83 207.207  51
  -1   7   6 4075.63 220.695  41
  -1   7   6 4352.37 213.404  53
   1   7  -6 3860.01 204.425  97
  -1   7   6 4331.50 228.194  59
   1   7  -6 4230.44 207.329  55
   1   7  -5 13425.5 424.777  51
   1   7  -5 12996.3 429.824  52
  -1   7   5 13578.6 431.835  44
  -1   7   5 12829.1 417.742  53
  -1   7   5 13733.9 445.115  41
   1   7  -5 12646.0 473.581  30
   1   7  -5 12861.6 426.137  97
  -1   7   5 13158.4 447.852  59
   1   7  -5 13319.0 422.298  55
  -1   7   5 13490.2 436.834  62
  -1   7   4 6625.77 279.413  44
   1   7  -4 6802.64 283.108  52
  -1   7   4 6354.21 323.480  25
   1   7  -4 6461.45 314.156  30
   1   7  -4 7115.96 288.870  97
   1   7  -4 6847.23 277.451  55
  -1   7   4 6858.60 299.261  59
   1   7  -4 7083.53 283.744  56
  -1   7   3 8405.23 321.823  44
   1   7  -3 8815.49 328.512  52
   1   7  -3 8706.91 366.249  30
   1   7  -3 8493.98 325.167  97
  -1   7   3 8969.11 341.387  75
  -1   7   3 8456.95 340.864  59
   1   7  -3 8503.59 324.292  56
   1   7  -3 8541.93 318.649  55
   1   7  -2 2936.46 174.625  52
  -1   7   2 2728.89 168.148  44
   1   7  -2 2511.57 184.737  30
   1   7  -2 2499.32 159.984  75
   1   7  -2 2781.07 169.810  97
  -1   7   2 2559.23 170.430  75
   1   7  -2 2765.50 165.952  55
  -1   7   2 2629.93 173.473  59
  -1   7   1 7317.58 298.508  44
  -1   7   1 7506.33 368.440  24
   1   7  -1 7355.29 333.251  30
  -1   7   1 7570.86 311.404  75
   1   7  -1 7670.73 304.925  97
  -1   7   1 7533.18 288.980  97
   1   7  -1 8383.74 315.736  75
  -1   7   1 7909.83 314.468  55
   1   7  -1 7738.44 298.442  55
  -1   7   1 7865.40 312.644  59
   1   7   0 1669.39 126.478  44
  -1   7   0 1524.36 159.950  24
   1   7   0 1299.19 131.996  30
   1   7   0 1607.93 127.840  97
  -1   7   0 1566.47 130.148  75
  -1   7   0 1682.03 122.367  97
  -1   7   0 1618.05 132.027  55
   1   7   0 1659.37 126.913  55
   1   7   1 15292.7 466.518  44
  -1   7  -1 15420.4 480.932  52
  -1   7  -1 15261.5 484.496  51
  -1   7  -1 14532.1 566.826  24
   1   7   1 15703.2 480.476  97
  -1   7  -1 15515.2 453.928  97
  -1   7  -1 15618.3 485.629  75
   1   7   1 15393.5 477.959  59
  -1   7  -1 15146.8 481.730  55
   1   7   2 10829.3 370.140  44
  -1   7  -2 10511.5 379.589  52
  -1   7  -2 10904.8 387.765  51
  -1   7  -2 10673.4 378.648  75
  -1   7  -2 10169.0 377.369  55
   1   7   2 11245.5 389.141  59
  -1   7  -3 3126.08 186.259  52
  -1   7  -3 3189.10 190.263  51
   1   7   3 3047.10 176.748  44
  -1   7  -3 3009.24 178.625  75
  -1   7  -3 3089.98 188.633  55
   1   7   3 2964.01 185.947  59
   1   7   4 4496.11 266.550  25
   1   7   4 4490.97 214.806  53
  -1   7  -4 4750.62 236.656  52
   1   7   4 4841.33 227.375  44
  -1   7  -4 4824.52 239.082  51
   1   7   4 4437.51 226.220  41
   1   7   4 4663.64 240.863  59
  -1   7  -4 4655.98 235.570  55
  -1   7  -5 2638.69 171.991  51
   1   7   5 2821.59 168.637  44
   1   7   5 2667.04 162.011  53
  -1   7  -5 2826.07 176.180  52
   1   7   5 2997.89 182.484  41
   1   7   5 2798.88 180.480  59
  -1   7  -5 2719.62 175.303  55
   1   7   6 16444.9 480.340  53
   1   7   6 17038.1 492.646  44
   1   7   6 15893.4 503.554  41
  -1   7  -6 16619.7 499.454  52
  -1   7  -6 15140.8 482.462  51
   1   7   6 16060.0 508.375  59
  -1   7  -6 16565.7 502.069  55
   1   7   7 962.215 103.094  41
  -1   7  -7 1115.91 104.883  52
  -1   7  -7 1009.87 96.1386  51
   1   7   7 1067.29 96.9747  53
  -1   7  -7 862.707 93.3304  55
  -1   7  -8 6602.82 265.615  52
  -1   7  -8 7054.93 262.497  51
   1   7   8 7140.53 285.548  41
   1   7   8 7241.36 266.385  53
  -1   7  -8 7068.30 273.250  55
  -1   7  -9 910.906 81.0946  52
  -1   7  -9 923.407 75.2833  51
   1   7   9 767.206 81.8151  41
  -1   7  -9 899.853 81.0469  55
  -1   7 -10 1368.11 89.4315  52
   1   7  10 1416.52 100.074  41
   1   7  10 1285.36 80.7022  70
  -1   7 -10 1362.08 88.6928  55
   1   7  11 965.054 69.2957  41
  -1   7 -11 872.790 59.3251  52
  -1   7 -11 867.411 57.6778  55
   1   8 -10 4047.21 139.084  52
  -1   8  10 4150.09 153.546  41
   1   8  -9 1832.51 99.6101  52
  -1   8   9 1903.02 110.804  41
   1   8  -9 1563.60 85.1130  97
   1   8  -9 1700.34 86.0503  55
   1   8  -8 1146.92 87.0891  52
  -1   8   8 1003.06 81.3297  53
  -1   8   8 1118.48 91.0692  41
   1   8  -8 937.385 73.8065  97
   1   8  -8 1055.51 76.8474  55
  -1   8   7 1678.51 118.888  41
  -1   8   7 1913.12 120.857  53
   1   8  -7 1915.77 122.580  52
   1   8  -7 1674.47 110.178  97
   1   8  -7 1907.38 114.842  55
  -1   8   7 1743.25 123.066  59
  -1   8   6 7721.54 281.361  44
  -1   8   6 7431.42 277.213  53
   1   8  -6 7809.79 284.708  52
  -1   8   6 7652.82 283.971  41
   1   8  -6 7522.01 275.294  97
  -1   8   6 7998.32 301.502  59
   1   8  -6 7613.33 271.451  55
  -1   8   5 756.029 82.8213  44
   1   8  -5 842.740 88.3514  52
  -1   8   5 740.756 82.1114  53
   1   8  -5 845.795 85.1473  97
   1   8  -5 898.196 86.0405  55
  -1   8   5 774.168 88.9294  59
  -1   8   4 3467.30 184.293  44
   1   8  -4 3615.28 189.847  52
   1   8  -4 3264.98 177.877  97
   1   8  -4 3297.87 174.894  55
  -1   8   4 3290.15 189.717  59
  -1   8   3 4323.35 213.457  44
   1   8  -3 4520.83 217.174  97
   1   8  -3 4567.60 212.644  55
  -1   8   3 4863.16 233.400  59
  -1   8   2 15883.1 482.016  44
   1   8  -2 16374.7 485.924  97
  -1   8   2 16822.5 500.080  59
   1   8  -2 16082.5 476.421  55
   1   8  -1 2350.90 150.832  44
  -1   8   1 2505.54 158.548  44
   1   8  -1 2520.54 158.539  97
  -1   8   1 2361.49 159.039  75
  -1   8   1 2284.66 152.152  59
  -1   8   0 6546.60 272.497  44
   1   8   0 6254.75 264.424  44
  -1   8   0 6686.15 283.306  75
   1   8   0 6538.29 272.962  97
  -1   8   0 6604.65 281.992  55
   1   8   1 7563.71 291.396  44
  -1   8  -1 7456.11 301.071  75
   1   8   1 7225.29 289.273  59
  -1   8  -1 7733.37 307.584  55
   1   8   2 2020.55 138.954  44
  -1   8  -2 2233.47 149.812  75
   1   8   2 2058.86 144.558  59
  -1   8  -2 2033.11 147.519  55
   1   8   3 6508.99 264.772  44
   1   8   3 6366.29 253.357  53
  -1   8  -3 6417.83 273.239  52
  -1   8  -3 7104.88 275.012  75
  -1   8  -3 6848.65 283.435  55
   1   8   3 6844.49 283.087  59
  -1   8  -4 1067.31 102.470  52
   1   8   4 1009.46 90.6641  53
   1   8   4 1074.45 99.0499  44
  -1   8  -4 923.205 96.9869  51
  -1   8  -4 1069.73 102.725  55
  -1   8  -5 3943.37 194.105  51
   1   8   5 3529.55 175.001  53
   1   8   5 3838.19 186.635  44
  -1   8  -5 3630.82 188.262  52
   1   8   5 4044.76 191.494  41
  -1   8  -5 3321.50 181.422  55
  -1   8  -6 370.128 57.2665  52
   1   8   6 419.957 59.5173  41
   1   8   6 459.876 60.4222  53
  -1   8  -6 457.304 61.4314  51
  -1   8  -6 342.574 56.0174  55
  -1   8  -7 121.711 36.3950  52
   1   8   7 131.473 32.2110  53
   1   8   7 129.300 36.0484  41
  -1   8  -7 145.640 36.8334  55
  -1   8  -8 787.973 68.2855  52
   1   8   8 896.022 75.8076  41
  -1   8  -8 734.931 65.4906  55
   1   8   9 506.305 50.7027  41
  -1   8  -9 620.256 51.8315  52
   1   8   9 523.454 47.2629  70
  -1   8  -9 517.716 46.8622  55
   1   9  -7 1361.50 76.9241  44
  -1   9   7 1462.98 82.5656  53
   1   9  -6 781.823 62.9827  44
  -1   9   6 850.416 67.5908  53
   1   9  -6 761.263 58.2119  97
   1   9  -5 2428.94 122.975  44
  -1   9   5 2375.63 124.572  44
  -1   9   5 2514.21 128.082  53
   1   9  -5 2302.83 116.937  97
   1   9  -4 548.113 59.7196  44
  -1   9   4 544.449 61.1606  53
  -1   9   4 565.260 62.2347  44
   1   9  -4 662.075 63.9179  97
  -1   9   4 613.986 68.2790  59
  -1   9   3 317.445 48.8899  44
  -1   9   3 311.947 48.3474  53
   1   9  -3 296.103 47.6212  44
   1   9  -3 329.225 49.1906  97
  -1   9   3 327.391 52.3720  59
   1   9  -2 789.981 75.0347  44
  -1   9   2 809.209 79.4394  44
  -1   9   2 752.765 75.9343  59
  -1   9   1 3342.89 166.392  44
   1   9  -1 3456.82 165.766  44
  -1   9   0 4602.21 199.375  44
   1   9   0 4438.37 193.711  44
  -1   9  -1 3788.33 177.688  44
   1   9   1 3921.80 177.962  44
  -1   9  -2 3682.95 173.030  44
   1   9   2 3817.33 165.196  53
   1   9   2 3907.12 174.830  44
  -1   9  -3 2242.85 127.820  44
   1   9   3 2393.25 124.469  53
   1   9   3 2537.65 134.500  44
  -1   9  -3 2516.65 138.813  55
  -1   9  -4 746.346 68.0535  44
   1   9   4 885.147 70.5527  53
   1   9   4 855.752 73.3085  44
  -1   9  -4 818.355 74.0890  55
   1   9   5 643.227 58.0905  53
  -1   9  -5 644.647 59.6168  44
  -1   9  -5 706.043 64.6821  55
  -1   9  -6 1497.02 86.3899  44
   1   9   6 1692.85 87.5181  53
  -1   9  -6 1714.75 92.6872  55
   1   9   7 328.233 36.9438  70
  -1  10   3 4439.43 145.893  53
   1  10  -2 3765.34 133.158  44
  -1  10   2 3651.26 133.450  53
  -1  10   2 3628.18 131.984  44
  -1  10   1 339.377 38.0891  53
   1  10  -1 288.301 34.9270  44
  -1  10   1 310.122 35.8658  44
   1  10   0 1400.33 77.3210  44
  -1  10   0 1325.75 75.3584  53
  -1  10   0 1317.82 74.7483  44
  -1  10  -1 2798.69 113.590  44
   1  10   1 2845.76 114.134  44
   1  10   2 1453.46 74.5522  44
  -1  10  -2 1341.46 71.9599  44
   2 -10   0 460.406 42.2911  63
   2  -9  -7 1238.77 69.2839  85
   2  -9  -7 1220.41 74.4020  96
   2  -9  -6 393.007 42.7470  85
   2  -9  -6 377.534 44.6808  96
   2  -9  -6 315.498 39.1110  63
   2  -9  -5 683.820 61.1860  85
   2  -9  -5 787.742 66.0326  63
   2  -9  -4 1752.27 98.4581  81
   2  -9  -4 1860.95 107.860  85
   2  -9  -4 1938.82 111.681  63
   2  -9  -3 4154.22 168.270  81
   2  -9  -3 4007.96 176.314  63
   2  -9  -2 3757.27 164.539  81
   2  -9  -1 1384.53 97.1535  81
   2  -9   2 90.3253 26.6170  79
   2  -9   2 167.794 33.7013  76
   2  -9   3 5678.65 210.293  76
   2  -9   4 905.041 73.6951  76
   2  -9   5 791.067 64.7593  76
   2  -9   6 3684.17 136.747  76
   2  -8 -10 1225.13 71.7498  96
   2  -8 -10 1228.68 72.3875  89
   2  -8  -9 708.376 63.5996  96
   2  -8  -9 544.260 52.3451  85
   2  -8  -9 715.404 63.5038  89
   2  -8  -8 664.056 66.3159  96
   2  -8  -8 656.891 65.2445  85
   2  -8  -8 615.129 58.9364  63
   2  -8  -7 398.209 54.8530  85
   2  -8  -7 400.792 57.5502  96
   2  -8  -7 272.652 42.9058  63
   2  -8  -6 1494.40 103.436  81
   2  -8  -6 1608.34 113.662  85
   2  -8  -6 1667.22 115.169  63
   2  -8  -5 9673.74 321.477  81
   2  -8  -5 10282.1 339.794  63
   2  -8  -4 4177.68 195.892  81
   2  -8  -3 25452.5 655.045  81
   2  -8  -2 813.349 83.6607  79
   2  -8  -1 8909.53 320.694  79
   2  -8   0 4811.62 225.541  76
   2  -8   3 3985.81 199.149  88
   2  -8   4 1654.64 123.170  88
   2  -8   5 1802.89 125.688  88
  -2  -8  -6 4096.48 163.682  89
  -2  -8  -8 301.819 38.1063  50
   2  -8   8 354.656 43.9517  88
   2  -7 -12 1216.88 68.9887  96
   2  -7 -12 1212.79 67.5199  89
   2  -7 -11 489.362 49.2314  50
   2  -7 -11 525.823 53.8416  96
   2  -7 -11 508.838 53.2532  89
   2  -7 -10 1369.33 98.3919  96
   2  -7 -10 1407.72 97.4759  85
   2  -7 -10 1430.29 100.351  89
   2  -7  -9 3012.93 159.695  96
   2  -7  -9 2757.91 151.630  85
   2  -7  -9 2780.39 145.180  63
   2  -7  -8 187.235 44.9446  96
   2  -7  -8 254.863 50.4278  85
   2  -7  -8 243.295 45.8921  63
   2  -7  -7 2939.17 162.018  81
   2  -7  -7 2921.35 168.941  85
   2  -7  -7 3026.08 169.165  63
   2  -7  -6 5913.21 246.949  81
   2  -7  -6 5634.87 243.030  79
   2  -7  -6 5801.22 252.113  63
   2  -7  -5 11606.3 428.211  36
   2  -7  -5 11029.9 367.922  81
   2  -7  -5 10350.8 360.306  79
   2  -7  -5 10463.0 370.296  63
   2  -7  -4 2628.39 188.704  36
   2  -7  -4 2620.98 162.591  81
   2  -7  -4 2445.61 156.201  79
   2  -7  -4 2847.57 189.064  27
   2  -7  -4 2540.84 192.795  28
   2  -7  -3 6881.22 317.499  36
   2  -7  -3 6654.78 274.835  79
   2  -7  -3 6074.87 315.505  28
  -2  -7   2 36609.4 966.875  36
   2  -7  -2 41064.4 1008.90  36
  -2  -7   1 28360.4 782.608  36
   2  -7  -1 30285.5 818.026  36
   2  -7   0 15422.9 551.081  32
  -2  -7   0 15712.1 508.453  36
   2  -7   0 16654.6 543.363  36
   2  -7   1 1445.45 138.291  36
   2  -7   1 1172.34 137.844  32
  -2  -7  -1 1417.59 126.804  36
   2  -7   1 1500.41 126.033  88
   2  -7   1 1416.82 148.861  26
   2  -7   2 762.856 112.242  26
   2  -7   2 453.415 87.9471  32
  -2  -7  -2 469.902 79.3038  27
  -2  -7  -2 619.142 85.4821  36
   2  -7   2 669.796 94.7791  36
  -2  -7  -3 4736.86 256.262  27
   2  -7   3 4457.31 273.523  26
   2  -7   5 352.889 65.0595  65
   2  -7   6 3607.09 204.303  65
  -2  -7  -7 3114.56 159.834  89
   2  -7   7 3279.81 187.298  65
  -2  -7  -8 3318.40 156.564  89
   2  -7   8 3544.98 185.636  65
  -2  -7  -9 898.680 75.3849  50
  -2  -7  -9 878.250 68.6287  89
   2  -7   9 960.249 84.3874  65
  -2  -7 -10 1848.42 94.0607  50
  -2  -7 -10 1928.31 99.3635  60
   2  -7  10 1695.89 101.020  65
   2  -6 -13 2441.91 106.884  89
   2  -6 -13 2616.40 114.787  96
   2  -6 -12 392.318 46.9348  50
   2  -6 -12 407.173 52.2756  96
   2  -6 -12 345.723 47.8115  89
   2  -6 -11 505.590 61.4818  50
   2  -6 -11 351.580 53.8660  89
   2  -6 -11 382.562 58.0954  96
   2  -6 -10 4786.56 217.353  96
   2  -6 -10 4667.90 213.927  85
   2  -6 -10 4267.09 196.777  79
   2  -6 -10 4486.56 201.261  63
   2  -6  -9 14995.3 458.787  85
   2  -6  -9 14610.4 445.226  79
   2  -6  -9 15395.2 463.318  96
   2  -6  -9 14555.7 445.984  63
   2  -6  -8 1203.66 109.067  79
   2  -6  -8 1156.69 107.180  96
   2  -6  -8 1078.64 106.557  85
   2  -6  -8 1134.00 103.657  63
   2  -6  -7 4928.06 254.269  27
  -2  -6   7 4415.02 282.063  29
   2  -6  -7 4843.82 227.171  81
   2  -6  -7 4822.28 230.695  85
   2  -6  -7 4989.93 232.414  79
   2  -6  -7 5122.28 233.482  63
   2  -6  -6 9735.77 382.759  36
   2  -6  -6 9639.95 392.564  28
   2  -6  -6 9233.33 363.714  27
  -2  -6   6 8991.33 403.303  29
   2  -6  -6 9111.75 331.335  81
   2  -6  -6 9115.10 335.113  79
   2  -6  -6 9136.79 333.350  63
   2  -6  -5 8659.30 354.398  36
   2  -6  -5 8393.65 312.947  81
   2  -6  -5 8512.06 319.204  79
  -2  -6   5 7919.79 379.181  14
   2  -6  -5 8919.04 347.872  27
   2  -6  -5 8951.45 371.090  28
  -2  -6   4 18314.9 621.795  14
   2  -6  -4 19092.3 599.798  28
   2  -6  -4 19842.4 586.030  36
  -2  -6   3 15878.7 517.026  26
  -2  -6   3 15453.9 546.761  14
   2  -6  -3 17305.0 524.710  36
  -2  -6   2 10920.1 426.445  14
   2  -6  -2 11945.1 411.823  36
   2  -6  -2 10483.6 404.538  32
  -2  -6   1 3032.84 193.475  11
  -2  -6   1 3021.48 202.786  14
   2  -6  -1 3016.32 203.337  26
   2  -6  -1 3341.78 199.141  36
   2  -6  -1 2993.48 199.093  32
   2  -6   0 10936.5 420.232  26
  -2  -6   0 10800.4 401.755  11
   2  -6   0 9798.62 407.089  32
  -2  -6   0 10573.0 374.959  36
   2  -6   0 11296.8 402.427  36
  -2  -6  -1 5520.10 270.832  11
   2  -6   1 5527.90 286.743  26
  -2  -6  -1 5080.85 241.893  36
   2  -6   2 4547.22 261.486  26
  -2  -6  -2 4139.78 238.347  11
  -2  -6  -2 4522.79 234.152  27
  -2  -6  -2 4167.40 216.203  36
  -2  -6  -3 5706.47 274.344  27
   2  -6   3 5642.07 299.594  26
  -2  -6  -3 5624.91 259.466  36
  -2  -6  -4 3680.16 218.412  27
  -2  -6  -4 3270.65 215.891  19
   2  -6   4 3585.82 236.342  26
   2  -6   4 3066.85 233.530  29
  -2  -6  -4 3065.50 189.134  36
  -2  -6  -5 1844.90 162.414  19
   2  -6   5 1755.27 176.897  29
  -2  -6  -5 1625.81 148.067  27
   2  -6   5 1684.95 160.758  26
  -2  -6  -6 10747.4 421.221  27
   2  -6   6 10713.8 471.195  29
   2  -6   6 10174.2 391.365  58
   2  -6   7 5179.98 261.410  58
  -2  -6  -8 1392.81 111.558  89
   2  -6   8 1311.28 122.651  58
  -2  -6  -9 3699.52 179.350  89
   2  -6   9 3677.22 201.312  58
  -2  -6 -10 1746.10 113.623  50
  -2  -6 -10 1688.35 106.565  89
   2  -6  10 1533.45 116.080  58
  -2  -6 -11 1861.64 102.391  50
   2  -6  11 1893.81 113.555  58
  -2  -6 -11 1951.70 106.730  60
   2  -6  11 1859.11 118.221  65
   2  -5 -14 2656.33 119.514  96
   2  -5 -13 466.348 51.4703  50
   2  -5 -13 402.949 52.1036  89
   2  -5 -13 390.402 51.4529  96
   2  -5 -12 294.631 48.8188  50
   2  -5 -12 409.032 59.1012  89
   2  -5 -12 403.191 53.8443  80
   2  -5 -12 286.795 54.2614  96
   2  -5 -11 1872.35 133.001  89
   2  -5 -11 1866.15 130.061  80
   2  -5 -11 1891.00 135.097  96
   2  -5 -10 4947.06 237.268  85
   2  -5 -10 5476.58 245.837  96
   2  -5 -10 5001.55 234.042  79
   2  -5 -10 4918.42 228.845  63
   2  -5  -9 9418.43 379.060  27
  -2  -5   9 9517.05 443.232  29
   2  -5  -9 10342.0 367.049  85
   2  -5  -9 10696.3 367.948  96
   2  -5  -9 10140.4 362.207  79
   2  -5  -9 9843.02 353.618  63
   2  -5  -8 10215.3 390.102  27
  -2  -5   8 10646.3 460.578  29
   2  -5  -8 10716.2 368.025  81
   2  -5  -8 10574.8 373.667  79
   2  -5  -8 10905.2 375.682  85
   2  -5  -8 10949.7 372.032  63
   2  -5  -7 6443.05 306.011  28
   2  -5  -7 6656.68 289.223  27
  -2  -5   7 6159.33 328.349  29
  -2  -5   7 6658.29 363.634  10
   2  -5  -7 6642.42 270.198  85
   2  -5  -7 6578.51 272.324  79
   2  -5  -7 6421.83 264.821  81
   2  -5  -7 6500.25 266.923  63
   2  -5  -6 11149.6 410.701  28
  -2  -5   6 10641.2 430.710  29
  -2  -5   6 10858.1 467.327  10
   2  -5  -6 11449.8 386.744  27
   2  -5  -6 10607.8 389.112  36
   2  -5  -5 11828.5 387.123  27
  -2  -5   5 10541.4 413.934  29
  -2  -5   5 11765.6 467.383  10
   2  -5  -5 11665.0 413.538  28
   2  -5  -5 11736.7 397.750  36
  -2  -5   4 13409.8 489.905  10
   2  -5  -4 14276.2 456.997  28
  -2  -5   4 13679.3 471.747  14
  -2  -5   4 12995.0 446.381  29
   2  -5  -4 14092.6 434.399  36
   2  -5  -4 13113.1 433.832  32
  -2  -5   3 6907.37 304.621  14
   2  -5  -3 7765.37 271.189  11
  -2  -5   3 7216.74 319.958  10
   2  -5  -3 6884.24 287.521  32
   2  -5  -3 7284.12 281.810  36
   2  -5  -2 26309.2 636.424  11
  -2  -5   2 25552.3 695.892  10
  -2  -5   2 25634.1 681.878   7
  -2  -5   2 24523.9 686.428  14
   2  -5  -2 25471.4 682.589  32
   2  -5  -2 25355.2 658.570  36
  -2  -5   1 36642.6 912.537  14
  -2  -5   1 39054.0 914.376   7
   2  -5  -1 37902.5 920.953  26
  -2  -5   1 37627.9 873.873  26
   2  -5  -1 36917.8 918.351  32
   2  -5  -1 36639.5 885.512  36
   2  -5   0 10193.8 364.138  26
  -2  -5   0 8859.04 334.959  14
  -2  -5   0 9513.87 338.488  11
  -2  -5   0 9221.89 338.083   7
  -2  -5   0 9300.41 317.226  36
  -2  -5  -1 7242.62 293.980  11
  -2  -5  -1 7846.09 305.233   7
   2  -5   1 7788.20 317.991  26
  -2  -5  -1 7455.90 276.401  36
  -2  -5  -2 15356.2 479.058  11
   2  -5   2 15295.6 497.869  26
  -2  -5  -2 14417.4 533.057   6
   2  -5   2 15961.2 490.951  14
   2  -5   2 15764.6 521.146  29
  -2  -5  -2 15147.2 445.533  36
  -2  -5  -3 6235.83 266.055  27
  -2  -5  -3 6512.45 286.735  11
   2  -5   3 6123.00 302.984  29
   2  -5   3 6318.84 282.070  14
  -2  -5  -3 5971.33 250.672  36
   2  -5   4 22880.2 706.908  29
  -2  -5  -4 23861.9 667.595  19
  -2  -5  -4 22826.2 642.886  27
   2  -5   4 23567.6 657.971  14
  -2  -5  -4 22254.5 614.020  36
   2  -5   5 4426.71 270.326  29
  -2  -5  -5 4553.84 247.868  19
  -2  -5  -5 4094.85 227.799  27
  -2  -5  -6 3472.02 214.957  27
   2  -5   6 3330.12 240.300  29
  -2  -5  -6 3420.81 221.525  19
   2  -5   7 1563.41 166.548  29
  -2  -5  -7 1727.89 155.430  27
  -2  -5  -7 1993.60 170.184  19
  -2  -5  -8 2178.69 148.452  89
   2  -5   8 1818.82 149.471  64
  -2  -5  -9 1997.66 137.994  89
   2  -5   9 1728.14 142.791  64
  -2  -5 -10 585.278 74.6243  50
  -2  -5 -10 587.054 73.3316  89
   2  -5  10 469.567 70.6522  64
  -2  -5 -11 3212.53 161.368  50
  -2  -5 -11 3047.19 154.488  89
   2  -5  11 3406.68 180.506  64
  -2  -5 -11 3418.90 169.188  60
   2  -5  11 3185.34 182.631  58
  -2  -5 -12 814.714 67.9380  50
  -2  -5 -12 824.986 69.3782  60
   2  -5  12 981.226 85.5261  58
   2  -5  12 800.495 74.8225  64
   2  -4 -15 143.481 29.2275  96
  -2  -4  15 40.5587 14.9218  64
   2  -4 -14 1455.48 98.2076  96
   2  -4 -13 1173.66 89.2898  50
   2  -4 -13 1166.92 98.6230  96
   2  -4 -13 972.594 86.5882  80
   2  -4 -13 1093.35 91.2792  89
  -2  -4  13 1080.72 99.3757  67
   2  -4 -12 1300.34 104.651  50
   2  -4 -12 1218.92 105.034  80
   2  -4 -12 1290.40 112.189  96
   2  -4 -12 1231.31 123.083  87
   2  -4 -12 1266.28 107.067  89
   2  -4 -11 562.118 74.8570  50
   2  -4 -11 629.958 91.8362  87
   2  -4 -11 625.234 80.5438  96
   2  -4 -11 586.753 76.8220  89
   2  -4 -11 497.153 74.1418  80
  -2  -4  10 41932.4 1157.61  35
   2  -4 -10 39552.1 1018.05  27
   2  -4 -10 42372.4 994.528  96
   2  -4 -10 41898.7 992.022  85
   2  -4 -10 41959.1 996.169  79
   2  -4 -10 41325.7 1045.64  87
   2  -4 -10 40557.4 978.743  63
  -2  -4   9 31244.6 938.940  35
   2  -4  -9 32038.2 838.272  27
  -2  -4   9 33197.8 975.360  10
   2  -4  -9 32683.7 855.377  87
   2  -4  -9 33004.2 811.322  96
   2  -4  -9 31391.4 808.521  79
   2  -4  -9 32004.7 805.895  85
   2  -4  -9 32354.2 801.843  63
   2  -4  -8 4377.53 225.013  27
  -2  -4   8 4781.48 295.810  10
  -2  -4   8 4619.68 276.304  35
  -2  -4   7 459.166 88.5463  10
   2  -4  -7 463.796 67.0175  27
  -2  -4   7 443.129 80.5993  35
   2  -4  -6 4258.20 215.328  28
  -2  -4   6 3598.99 231.995  10
   2  -4  -6 3827.45 187.324  27
  -2  -4   6 3563.24 212.805  35
   2  -4  -6 4087.53 202.688  36
   2  -4  -5 24181.9 613.980  27
   2  -4  -5 24827.4 652.806  28
  -2  -4   5 25451.5 714.795  10
  -2  -4   5 24697.6 686.361  13
  -2  -4   5 23635.6 654.638  35
   2  -4  -5 25389.4 636.259  36
  -2  -4   4 16331.2 511.483  10
   2  -4  -4 15858.1 466.584  28
  -2  -4   4 16214.2 482.006  13
   2  -4  -4 15721.7 460.376  32
   2  -4  -4 16255.5 448.767  36
   2  -4  -3 10869.3 311.083  11
  -2  -4   3 10934.5 374.945  10
   2  -4  -3 10915.3 331.000  36
   2  -4  -3 10003.5 338.325  32
   2  -4  -2 1224.10 98.8578  26
  -2  -4   2 1098.47 85.2658  29
  -2  -4   2 1254.17 104.184  10
  -2  -4   2 1290.32 147.094   5
   2  -4  -2 1178.58 80.9200  11
   2  -4  -2 1201.52 98.3371  32
   2  -4  -2 1221.49 91.3297  36
   2  -4  -1 9313.71 268.014   7
  -2  -4   1 9221.28 303.772   7
  -2  -4   1 9071.32 305.690  14
  -2  -4   1 8991.83 302.548  10
  -2  -4   1 8556.54 394.380   5
   2  -4  -1 9073.99 309.580  26
   2  -4  -1 9371.12 314.950  32
  -2  -4   0 38329.5 851.113   7
   2  -4   0 37273.5 862.420  26
  -2  -4   0 35234.8 836.910  14
  -2  -4   0 36290.6 970.247   5
   2  -4   0 37877.1 804.647   7
  -2  -4   0 35893.3 807.439  26
   2  -4   1 21102.3 580.150  29
  -2  -4  -1 20312.8 538.432  11
   2  -4   1 21346.5 562.029  26
  -2  -4  -1 20317.2 542.250   7
  -2  -4  -1 19030.3 614.411   5
   2  -4   1 22709.3 558.138  14
  -2  -4  -1 20717.5 515.901  36
  -2  -4  -2 46620.6 1098.18   6
   2  -4   2 45066.0 1066.83  29
  -2  -4  -2 45423.9 1022.22  11
   2  -4   2 47080.6 1026.63  14
  -2  -4  -2 43961.9 981.928  36
  -2  -4  -3 3442.03 181.898  11
   2  -4   3 3553.26 179.817  14
  -2  -4  -3 3508.44 204.691   6
   2  -4   3 3520.43 202.599  29
  -2  -4  -3 3525.80 173.063  27
   2  -4   3 3211.27 178.634  35
  -2  -4  -3 3526.58 162.955  36
   2  -4   4 40848.9 982.725  29
  -2  -4  -4 39797.4 926.411  19
  -2  -4  -4 37271.6 897.736  27
   2  -4   4 39756.4 913.161  14
  -2  -4  -4 37226.9 872.124  36
   2  -4   4 36117.0 934.495  35
  -2  -4  -5 18547.5 547.374  27
   2  -4   5 19881.7 555.696  14
  -2  -4  -5 20419.5 579.220  19
   2  -4   5 20354.9 618.660  29
   2  -4   5 18749.1 595.612  35
  -2  -4  -6 14840.4 484.726  27
  -2  -4  -6 14666.8 495.148  19
   2  -4   6 15460.2 542.168  35
  -2  -4  -7 28762.5 791.284  27
   2  -4   7 30273.7 861.460  29
  -2  -4  -7 29376.1 804.900  17
   2  -4   7 28126.0 855.751  35
   2  -4   8 4599.64 293.453  35
   2  -4   8 4397.44 245.370  46
   2  -4   8 4697.82 286.121  29
  -2  -4  -8 4579.74 258.133  27
  -2  -4  -8 4720.84 223.598  89
   2  -4   8 4326.22 244.485  64
   2  -4   8 4477.48 243.615  67
   2  -4   9 5161.62 322.077  35
  -2  -4  -9 4977.84 240.296  50
   2  -4   9 5127.01 270.334  46
  -2  -4  -9 5195.57 281.450  27
   2  -4   9 5366.61 310.375  29
  -2  -4  -9 5515.63 245.583  89
   2  -4   9 4989.21 268.285  64
   2  -4   9 5131.84 267.401  67
  -2  -4 -10 13067.5 422.064  50
   2  -4  10 12539.8 454.327  46
   2  -4  10 12763.3 436.938  83
  -2  -4 -10 13000.0 414.037  89
   2  -4  10 12435.7 447.101  67
   2  -4  10 12901.3 461.423  64
   2  -4  11 1259.03 121.988  46
  -2  -4 -11 1284.92 108.370  50
  -2  -4 -11 1189.54 102.455  89
   2  -4  11 1173.51 108.431  83
   2  -4  11 1311.00 125.773  64
  -2  -4 -11 1288.26 109.729  60
   2  -4  11 1331.67 122.233  67
   2  -4  12 2930.00 169.880  46
  -2  -4 -12 2813.35 147.376  50
   2  -4  12 2908.13 173.951  64
  -2  -4 -12 3110.84 155.980  60
   2  -4  12 2822.82 163.689  67
   2  -4  13 689.594 70.7827  58
   2  -4  13 643.548 69.7322  64
  -2  -4 -13 593.610 52.2191  73
  -2  -4 -13 750.270 64.8481  74
  -2  -4 -13 630.199 57.9336  60
  -2  -3  15 1746.41 106.892  46
   2  -3 -15 2022.33 112.502  96
  -2  -3  15 1809.59 114.122  67
  -2  -3  14 2288.82 145.384  46
   2  -3 -14 2386.59 135.053  80
   2  -3 -13 258.601 47.5515  50
   2  -3 -13 372.670 64.5218  96
   2  -3 -13 295.163 51.5476  89
   2  -3 -13 234.575 51.5199  80
   2  -3 -12 1496.24 114.913  50
   2  -3 -12 1670.56 153.742  87
   2  -3 -12 1410.87 116.424  89
   2  -3 -12 1279.41 114.434  80
   2  -3 -12 1315.69 118.595  96
  -2  -3  11 12518.8 544.915  35
   2  -3 -11 13056.9 411.658  50
   2  -3 -11 13008.7 425.977  96
   2  -3 -11 13253.2 431.851  80
   2  -3 -11 13467.1 422.463  89
   2  -3 -11 12548.0 474.591  87
  -2  -3  10 11053.0 484.325  35
  -2  -3  10 11043.3 476.370  10
   2  -3 -10 9432.38 369.417  27
   2  -3 -10 10499.3 362.289  96
   2  -3 -10 9578.82 350.180  85
   2  -3 -10 10135.7 352.134  89
   2  -3 -10 10520.1 409.325  87
   2  -3 -10 9971.19 360.476  79
   2  -3 -10 9855.59 348.714  63
   2  -3  -9 565.106 78.2045  27
  -2  -3   9 825.219 118.621  10
  -2  -3   9 849.059 123.414  35
   2  -3  -8 4936.02 226.710  27
  -2  -3   8 5165.51 287.031  10
  -2  -3   8 4962.33 281.627  35
   2  -3  -7 33399.3 788.306  27
  -2  -3   7 32957.0 903.819  13
  -2  -3   7 32921.4 881.920  35
   2  -3  -6 60847.3 1318.77  28
   2  -3  -6 60021.1 1277.11  27
  -2  -3   6 61533.6 1395.58  13
  -2  -3   6 59820.7 1365.47  35
  -2  -3   5 7461.34 274.434  12
   2  -3  -5 7401.07 268.569  28
  -2  -3   5 7701.94 306.402  13
   2  -3  -5 7751.88 247.781  27
   2  -3  -5 7543.02 258.486  36
  -2  -3   5 7423.87 288.808  35
  -2  -3   4 12244.4 359.430  12
  -2  -3   4 12114.9 388.564  13
  -2  -3   4 13650.3 502.073   5
   2  -3  -4 12792.9 366.384  28
  -2  -3   4 12588.9 348.448   9
  -2  -3   4 11835.1 326.727   8
   2  -3  -4 12494.6 347.245  36
   2  -3  -4 12260.3 361.522  32
  -2  -3   3 4885.72 266.742   5
   2  -3  -3 4663.33 158.404  11
   2  -3  -3 5142.42 200.354   2
  -2  -3   3 4821.47 200.597  13
  -2  -3   3 4393.10 197.482   4
  -2  -3   3 5092.15 182.081   9
   2  -3  -3 4791.99 177.902  36
   2  -3  -3 4642.83 189.101  32
   2  -3  -2 4878.42 183.041  26
  -2  -3   2 4796.13 197.178   4
   2  -3  -2 4734.89 152.071  11
  -2  -3   2 4528.82 247.839   5
  -2  -3   2 5018.23 218.824   2
   2  -3  -2 4302.44 164.738  36
   2  -3  -2 4151.08 176.429  32
   2  -3  -1 15382.0 429.261   4
  -2  -3   1 14340.6 358.368  29
  -2  -3   1 15900.7 427.073   4
   2  -3  -1 14961.2 393.589  26
   2  -3  -1 14752.7 349.061   7
  -2  -3   1 15143.6 394.215  10
  -2  -3   1 15814.4 451.279   2
  -2  -3   1 15151.9 487.961   5
   2  -3   0 25422.6 607.446  26
   2  -3   0 27236.9 648.991   4
  -2  -3   0 25559.8 566.196  26
  -2  -3   0 26742.1 604.986   7
  -2  -3   0 25869.0 581.860  10
  -2  -3   0 26295.5 696.930   5
  -2  -3   0 25723.1 592.730  14
   2  -3   0 26759.4 632.619  29
   2  -3   0 26020.5 585.347  35
   2  -3   1 2784.43 144.224  29
  -2  -3  -1 2481.66 157.450   5
   2  -3   1 2412.04 121.270  14
  -2  -3  -1 2684.83 105.830  26
  -2  -3  -1 2652.66 122.045  21
  -2  -3  -1 2714.88 127.910  11
  -2  -3  -1 2739.11 129.706   7
  -2  -3  -1 2563.12 117.701  14
   2  -3   1 2532.76 125.933  35
  -2  -3  -1 2570.87 111.243  36
   2  -3   2 13618.1 400.914  29
  -2  -3  -2 12636.0 401.903   5
  -2  -3  -2 14372.8 377.203  11
  -2  -3  -2 13158.5 357.227  27
  -2  -3  -2 14338.6 422.175   6
   2  -3   2 13693.4 366.689  14
   2  -3   2 12975.3 381.775  35
  -2  -3  -2 13778.9 346.418  36
  -2  -3  -3 4138.39 170.337  27
   2  -3   3 4051.66 195.838  29
   2  -3   3 4263.36 172.932  14
  -2  -3  -3 4013.12 198.186   6
  -2  -3  -3 4114.39 158.201  36
   2  -3   3 3973.54 190.525  35
   2  -3   4 24246.0 646.389  29
  -2  -3  -4 23801.9 596.343  27
   2  -3   4 24712.2 595.258  14
  -2  -3  -4 24612.4 617.414  19
   2  -3   4 23756.6 643.043  35
  -2  -3  -4 24394.3 577.261  36
  -2  -3  -5 18820.1 518.638  19
  -2  -3  -5 17926.7 498.518  27
   2  -3   5 18532.3 545.066  29
   2  -3   5 16825.7 540.053  35
   2  -3   6 18237.5 558.617  29
  -2  -3  -6 16819.8 504.505  27
  -2  -3  -6 17959.5 523.665  17
  -2  -3  -6 17180.2 521.584  19
   2  -3   6 16883.6 560.887  35
   2  -3   7 4537.35 254.778  29
  -2  -3  -7 4446.61 230.787  27
  -2  -3  -7 4618.66 234.028  17
   2  -3   7 4106.45 258.202  35
   2  -3   8 13884.5 503.462  29
  -2  -3  -8 12057.9 443.998  27
   2  -3   8 13227.1 523.909  35
   2  -3   9 8729.33 372.164  46
   2  -3   9 8982.14 436.543  35
  -2  -3  -9 8861.51 334.725  50
   2  -3   9 10011.4 420.520  29
  -2  -3  -9 8406.54 364.988  27
   2  -3   9 9289.01 371.109  83
  -2  -3  -9 9092.99 332.906  89
  -2  -3  -9 9004.67 319.023  96
   2  -3   9 8634.31 370.115  67
   2  -3  10 3932.70 236.947  46
   2  -3  10 3343.83 261.919  35
  -2  -3 -10 3664.22 198.805  50
   2  -3  10 3806.85 225.217  83
  -2  -3 -10 3840.02 192.285  96
  -2  -3 -10 3546.67 194.834  89
  -2  -3 -10 3718.33 203.766  60
   2  -3  10 3412.16 221.133  67
   2  -3  11 6596.06 310.860  46
  -2  -3 -11 6345.61 266.963  50
   2  -3  11 6334.70 294.591  83
  -2  -3 -11 6545.83 258.839  96
   2  -3  11 6902.86 318.077  64
   2  -3  11 6340.60 305.246  67
  -2  -3 -11 6667.12 274.289  60
   2  -3  12 4168.18 226.668  46
  -2  -3 -12 3795.11 187.493  50
   2  -3  12 3987.67 212.854  83
  -2  -3 -12 4261.41 185.967  96
   2  -3  12 3768.46 217.152  67
  -2  -3 -12 4292.91 200.200  74
   2  -3  12 4280.68 230.598  64
  -2  -3 -12 3908.74 191.150  60
   2  -3  13 882.926 90.8216  46
   2  -3  13 874.584 84.8742  83
  -2  -3 -13 952.453 74.3571  73
  -2  -3 -13 894.108 77.4285  60
   2  -3  13 1038.28 98.3285  64
  -2  -3 -13 1063.42 83.4109  74
   2  -3  13 937.525 95.3861  67
  -2  -3 -14 367.571 39.3557  74
   2  -3  14 446.836 50.2221  58
   2  -3  14 299.218 44.7654  64
  -2  -2  16 3126.34 140.258  46
  -2  -2  16 3371.63 150.967  64
  -2  -2  16 3297.78 148.003  67
  -2  -2  15 2081.75 129.766  83
   2  -2 -15 2365.20 131.021  96
  -2  -2  14 3028.53 181.892  83
   2  -2 -14 3726.83 188.003  96
   2  -2 -13 12867.5 397.023  50
  -2  -2  13 13388.9 460.218  83
   2  -2 -13 13339.8 429.431  80
   2  -2 -13 14213.3 440.565  96
   2  -2 -13 13782.5 489.827  87
  -2  -2  12 10257.7 483.157  35
   2  -2 -12 10112.8 343.102  50
   2  -2 -12 10582.5 421.742  87
   2  -2 -12 10710.7 372.599  96
   2  -2 -12 9737.79 346.236  89
   2  -2 -12 9925.21 362.693  80
   2  -2 -12 8864.66 436.995  22
   2  -2 -11 6848.56 274.190  50
  -2  -2  11 7870.60 406.486  35
   2  -2 -11 7571.08 344.781  87
   2  -2 -11 6808.94 279.184  89
   2  -2 -11 7200.97 293.956  96
   2  -2 -11 7098.00 293.257  80
   2  -2 -11 7152.84 374.525  22
   2  -2 -10 11073.1 391.579  27
  -2  -2  10 12122.6 481.652  10
  -2  -2  10 11451.1 491.708  35
   2  -2  -9 20311.1 569.748  27
  -2  -2   9 21293.4 684.896  35
   2  -2  -8 5362.11 226.268  27
  -2  -2   8 5480.76 284.049  35
  -2  -2   7 1053.64 116.181  13
   2  -2  -7 1228.95 93.6410  27
  -2  -2   7 1062.86 92.2899  34
  -2  -2   7 1141.53 115.255  35
   2  -2  -6 49189.3 1035.63  27
  -2  -2   6 47821.3 1142.73  13
  -2  -2   6 49058.3 1061.08  34
  -2  -2   5 139.284 37.2129  13
   2  -2  -5 168.900 36.3389  28
  -2  -2   5 183.066 51.4951   5
  -2  -2   5 201.469 42.4021  12
   2  -2  -5 190.036 31.0473  27
  -2  -2   5 244.518 46.2449   1
  -2  -2   5 205.502 34.3655  34
  -2  -2   4 46952.5 993.952   8
   2  -2  -4 47157.3 980.574  27
   2  -2  -4 50472.6 976.666   2
  -2  -2   4 50264.6 1162.81   5
  -2  -2   4 46836.9 1023.56   9
  -2  -2   4 48444.9 1049.44   1
   2  -2  -4 47487.9 1018.65  28
  -2  -2   4 47567.1 1038.04  12
   2  -2  -4 49138.4 1005.59  36
   2  -2  -4 48948.0 1024.38  32
  -2  -2   3 38279.3 933.339   5
   2  -2  -3 37692.9 824.018  32
   2  -2  -3 38825.3 800.531  36
  -2  -2   2 61808.2 1288.09   4
  -2  -2   2 62788.8 1390.59   5
   2  -2  -2 65404.7 1277.24  22
   2  -2  -2 63785.8 1238.29  11
  -2  -2   2 66745.0 1322.62   2
   2  -2  -2 63549.1 1295.07  32
   2  -2  -2 64492.6 1266.84  36
   2  -2  -1 9202.40 242.367  26
  -2  -2   1 9304.67 272.101   2
   2  -2   0 93459.1 1794.34   4
  -2  -2   0 94973.2 1827.29   2
   2  -2   0 90621.4 1771.77  26
  -2  -2   0 89191.5 1750.18  14
  -2  -2   0 89592.1 1768.48   7
   2  -2   0 90132.4 1795.14  29
   2  -2   0 89064.3 1774.71  35
   2  -2   1 5856.18 198.012  29
  -2  -2  -1 5416.34 185.230  21
  -2  -2  -1 5464.02 172.211  11
  -2  -2  -1 5658.29 178.099   7
   2  -2   1 5420.90 193.661   4
  -2  -2  -1 5434.12 137.621  10
  -2  -2  -1 5738.82 210.136   6
   2  -2   1 5625.89 169.542  14
  -2  -2  -1 5429.29 158.488  14
   2  -2   1 5475.67 188.832  35
   2  -2   2 3427.32 148.931  29
  -2  -2  -2 3320.66 149.685  21
   2  -2   2 3446.72 126.068  14
  -2  -2  -2 3330.25 133.568  11
   2  -2   2 3418.69 158.924   1
  -2  -2  -2 3313.03 126.465  27
  -2  -2  -2 3196.89 155.600   6
  -2  -2  -2 3383.54 168.404   3
   2  -2   2 3357.51 149.170  35
  -2  -2  -2 3413.59 115.790  36
  -2  -2  -3 318.599 49.2950  21
  -2  -2  -3 291.908 43.1506  19
  -2  -2  -3 347.055 41.6084  27
   2  -2   3 305.424 46.1454  29
   2  -2   3 351.178 50.6591  35
  -2  -2  -3 279.988 33.0119  36
   2  -2   4 1065.72 88.9680  29
  -2  -2  -4 1087.57 87.2517  19
  -2  -2  -4 1004.26 78.4182  27
   2  -2   4 978.429 91.6789  35
   2  -2   5 5585.77 235.182  29
  -2  -2  -5 5112.96 220.930  19
  -2  -2  -5 5182.54 210.566  27
  -2  -2  -5 5479.22 223.494  17
   2  -2   5 5149.86 241.512  35
  -2  -2  -6 10778.4 357.013  27
   2  -2   6 11438.8 385.848  29
  -2  -2  -6 10983.9 365.138  17
   2  -2   6 11042.0 407.819  35
  -2  -2  -7 30219.1 771.824  17
  -2  -2  -7 29244.8 766.897  27
   2  -2   7 32129.6 811.889  29
   2  -2   7 29765.0 840.488  35
   2  -2   8 615.223 89.6814  29
  -2  -2  -8 581.495 82.6240  27
  -2  -2  -8 565.845 78.5956  33
   2  -2   8 570.956 97.5941  35
   2  -2   9 7318.62 379.827  35
  -2  -2  -9 6595.71 276.083  50
   2  -2   9 7075.00 331.090  29
  -2  -2  -9 7101.49 318.976  27
  -2  -2  -9 6958.82 279.302  89
   2  -2   9 7299.42 309.927  93
  -2  -2  -9 7127.59 275.943  96
   2  -2   9 6975.12 316.768  83
  -2  -2  -9 6947.58 285.251  60
   2  -2   9 7094.56 324.730  67
   2  -2  10 757.390 107.257  46
   2  -2  10 800.769 126.566  35
  -2  -2 -10 785.261 87.9380  50
  -2  -2 -10 816.018 106.472  27
   2  -2  10 723.435 99.8851  83
   2  -2  10 872.018 103.518  93
  -2  -2 -10 849.162 88.6588  96
  -2  -2 -10 823.633 93.7026  60
   2  -2  10 839.924 109.012  67
   2  -2  11 943.006 115.806  46
  -2  -2 -11 1015.48 101.159  50
   2  -2  11 985.335 114.803  83
  -2  -2 -11 980.839 95.5492  96
   2  -2  11 994.846 108.013  93
   2  -2  11 985.410 118.212  64
   2  -2  11 1099.72 125.788  67
  -2  -2 -11 1108.40 105.846  60
   2  -2  12 995.263 113.944  46
   2  -2  12 783.341 90.3725  93
   2  -2  12 768.689 96.6668  83
  -2  -2 -12 846.656 84.7564  96
  -2  -2 -12 948.639 94.2890  74
  -2  -2 -12 693.502 77.6475  73
   2  -2  12 906.114 108.796  67
  -2  -2 -12 777.285 84.5705  60
   2  -2  12 812.579 100.552  64
   2  -2  13 8749.44 337.758  46
  -2  -2 -13 9688.75 298.118  96
   2  -2  13 8869.92 332.213  83
  -2  -2 -13 8569.18 278.483  73
   2  -2  13 8581.94 335.788  67
   2  -2  13 9154.37 339.381  64
  -2  -2 -13 8898.53 294.163  74
   2  -2  14 1042.58 89.0644  46
  -2  -2 -14 907.009 66.8921  74
   2  -2  14 971.826 83.9465  83
   2  -2  14 869.192 73.1224  58
   2  -2  14 1060.04 89.3298  64
   2  -2  14 993.928 88.8868  67
  -2  -1  16 997.758 82.5240  46
  -2  -1  16 982.647 79.0525  83
  -2  -1  16 909.638 69.0267  93
  -2  -1  16 1075.17 86.8737  67
  -2  -1  15 2987.53 163.423  93
  -2  -1  15 3239.69 178.065  83
  -2  -1  14 4195.54 228.359  83
   2  -1 -14 4432.85 214.226  96
  -2  -1  14 4093.21 218.633  93
   2  -1 -13 3892.79 208.344  80
   2  -1 -13 4080.50 213.266  96
   2  -1 -13 4389.77 250.537  87
  -2  -1  13 4009.33 231.990  93
   2  -1 -12 37.9220 28.5275  50
  -2  -1  12 16.6039 33.2633  35
   2  -1 -12 96.5641 50.3812  87
   2  -1 -12 80.2162 37.5614  80
  -2  -1  12 56.2920 36.4193  93
   2  -1 -12 49.5979 29.8586  22
  -2  -1  11 42109.9 1130.39  35
   2  -1 -11 40950.8 960.551  96
   2  -1 -11 37281.4 944.893  80
   2  -1 -11 40911.5 1027.27  87
   2  -1 -11 38706.5 924.983  89
   2  -1 -11 38831.4 1080.64  22
   2  -1 -10 4235.40 211.147  27
  -2  -1  10 4147.36 245.396  31
  -2  -1  10 4422.48 278.384  35
   2  -1  -9 4419.32 204.458  27
  -2  -1   9 4356.20 259.349  35
   2  -1  -8 10407.2 325.489  27
  -2  -1   8 10463.2 410.331  13
  -2  -1   8 9560.69 360.140  34
  -2  -1   8 9995.17 391.760  35
  -2  -1   7 7955.02 326.713  13
   2  -1  -7 7697.11 252.221  27
  -2  -1   7 7509.94 285.013  34
  -2  -1   7 7471.89 306.561  35
  -2  -1   6 10818.5 373.595  13
  -2  -1   6 11363.2 397.401   5
   2  -1  -6 11493.7 307.556  27
  -2  -1   6 10700.7 339.032  34
  -2  -1   5 50120.0 1093.78  13
  -2  -1   5 48153.6 1074.46  12
   2  -1  -5 49952.5 1001.50  27
  -2  -1   5 49683.0 1131.30   5
  -2  -1   5 48108.2 1046.02  34
  -2  -1   4 52438.0 1159.23   5
   2  -1  -4 53443.8 1035.21  27
  -2  -1   4 50638.2 1100.65  12
   2  -1  -4 52415.4 1075.14  28
  -2  -1   4 50755.8 1094.39   9
  -2  -1   3 145709. 2740.91   2
  -2  -1   3 141042. 2732.13  18
  -2  -1   3 141515. 2755.91   1
   2  -1  -3 149184. 2693.77   2
  -2  -1   3 144343. 2761.02   8
   2  -1  -3 137531. 2729.46   6
  -2  -1   3 142844. 2782.62   9
  -2  -1   2 241619. 4632.35   2
   2  -1  -2 256514. 4650.72  22
   2  -1  -2 243358. 4632.76  28
  -2  -1   1 269816. 5124.55   2
   2  -1  -1 274382. 5095.79   4
  -2  -1   0 251318. 4584.85   3
  -2  -1   0 234134. 4524.73  11
  -2  -1   0 241298. 4529.14   7
   2  -1   0 239055. 4539.13   4
   2  -1   0 253291. 4559.90  29
   2  -1   1 55257.6 1041.07  14
  -2  -1  -1 53426.3 1061.96  11
  -2  -1  -1 53707.8 1070.43  19
  -2  -1  -1 53100.6 1121.18   6
   2  -1   1 53720.0 1087.81   1
   2  -1   1 53099.2 1081.76  29
   2  -1   2 59032.1 1203.19   1
   2  -1   2 57115.6 1173.87  29
  -2  -1  -2 58135.0 1201.29  21
  -2  -1  -2 59124.3 1153.77  27
  -2  -1  -2 58792.9 1172.25  19
   2  -1   2 57100.7 1160.83  25
   2  -1   2 57984.1 1198.08  35
  -2  -1  -3 15955.0 423.391  21
  -2  -1  -3 16487.4 398.822  17
  -2  -1  -3 14894.1 388.977  19
  -2  -1  -3 15406.0 376.187  27
   2  -1   3 15185.4 372.034  25
   2  -1   3 14864.5 386.008  29
   2  -1   3 15402.0 413.837  35
  -2  -1  -4 21195.4 503.411  27
  -2  -1  -4 21227.5 555.063  21
   2  -1   4 20210.7 485.212  25
  -2  -1  -4 20935.4 516.371  17
   2  -1   4 20805.9 541.468  35
  -2  -1  -5 3193.63 152.293  27
  -2  -1  -5 3082.25 156.580  17
   2  -1   5 3247.71 176.595  35
  -2  -1  -6 4675.76 210.928  17
  -2  -1  -6 5152.38 214.725  27
  -2  -1  -6 4829.99 211.225  33
   2  -1   6 4711.30 237.053  35
  -2  -1  -7 772.230 86.3810  27
  -2  -1  -7 796.605 85.9259  33
  -2  -1  -8 24260.4 677.037  27
  -2  -1  -8 25320.1 668.412  33
   2  -1   8 25712.2 763.072  35
  -2  -1  -9 8719.27 354.195  27
   2  -1   9 8989.95 416.609  35
  -2  -1 -10 3416.16 186.614  50
   2  -1  10 3044.10 242.063  35
  -2  -1 -10 3031.82 205.083  20
  -2  -1 -10 3131.98 204.517  27
   2  -1  10 2850.58 197.312  93
   2  -1  10 3202.44 212.090  83
  -2  -1 -10 3533.30 190.055  96
  -2  -1 -10 3392.32 189.414  60
   2  -1  10 3516.75 223.669  67
  -2  -1 -11 8922.27 327.011  50
   2  -1  11 8352.52 366.586  46
  -2  -1 -11 9078.71 330.259  96
   2  -1  11 8661.17 370.468  83
   2  -1  11 8080.63 355.007  93
  -2  -1 -11 8404.70 319.308  73
  -2  -1 -11 8358.61 324.029  74
  -2  -1 -11 8769.19 328.666  60
   2  -1  11 8856.53 377.767  67
   2  -1  12 1995.16 160.531  46
   2  -1  12 1776.38 151.967  83
  -2  -1 -12 1768.39 129.321  96
   2  -1  12 1743.00 146.980  93
  -2  -1 -12 1857.66 130.427  60
  -2  -1 -12 1874.36 128.111  73
   2  -1  12 1900.88 154.895  64
  -2  -1 -12 1728.66 127.065  74
   2  -1  12 2065.31 164.011  67
   2  -1  13 271.500 55.2466  46
  -2  -1 -13 198.568 42.4105  96
   2  -1  13 191.614 48.1132  93
   2  -1  13 216.395 53.4230  83
  -2  -1 -13 123.997 33.7606  74
  -2  -1 -13 237.133 42.6522  73
   2  -1  13 171.085 48.7982  67
   2  -1  13 218.754 55.7078  64
  -2  -1 -14 2473.77 127.474  48
   2  -1  14 2688.36 152.145  46
   2  -1  14 2605.84 141.966  93
  -2  -1 -14 2870.86 134.040  96
   2  -1  14 2471.09 145.803  83
   2  -1  14 2759.73 148.591  64
   2  -1  14 2650.88 151.321  67
  -2  -1 -15 282.516 32.1200  48
   2  -1  15 354.520 43.5940  83
  -2   0  16 912.029 79.9994  83
   2   0 -16 1218.92 86.0439  96
  -2   0  16 984.899 79.4961  93
  -2   0  16 972.399 73.0611  64
  -2   0  16 1007.84 83.6474  67
   2   0 -16 876.750 62.7454  56
  -2   0  15 332.807 59.1185  93
  -2   0  15 357.380 62.3420  83
   2   0 -15 425.426 60.7084  96
  -2   0  14 4847.78 252.618  93
   2   0 -14 5533.72 245.877  96
  -2   0  13 2554.49 189.527  93
   2   0 -13 2745.29 175.101  96
  -2   0  12 10281.5 458.928  35
  -2   0  12 9276.85 430.477  31
   2   0 -12 8546.06 409.632  22
   2   0 -12 10704.4 377.162  96
   2   0 -12 9490.66 391.073  87
   2   0 -12 9171.24 355.358  80
  -2   0  12 10073.2 379.975  71
  -2   0  11 2970.74 229.477  35
   2   0 -11 2818.34 213.899  22
  -2   0  11 2941.38 222.629  31
   2   0 -11 3218.21 185.139  96
   2   0 -11 2850.94 176.622  80
   2   0 -11 2891.35 197.623  87
  -2   0  11 2780.98 183.989  71
   2   0 -10 399.448 60.7065  27
  -2   0  10 335.354 73.3376  31
   2   0 -10 411.120 79.4992  22
  -2   0  10 378.380 79.7852  35
   2   0  -9 6271.17 245.184  27
   2   0  -9 6195.45 295.750  22
  -2   0   9 6592.96 315.025  35
   2   0  -8 7993.20 266.903  27
  -2   0   8 7685.85 325.006  35
  -2   0   7 50886.2 1170.66  13
   2   0  -7 50679.9 1066.99  27
  -2   0   7 50628.3 1150.50  34
  -2   0   6 17572.8 493.928  13
   2   0  -6 17723.1 419.163  27
   2   0  -6 16707.6 477.434   1
  -2   0   6 17994.1 477.384   5
  -2   0   6 17425.1 433.093  37
  -2   0   6 16947.1 476.609  34
   2   0  -5 115661. 2220.94  27
  -2   0   5 115568. 2311.13  12
  -2   0   5 116469. 2227.17  16
  -2   0   5 115086. 2308.16  13
  -2   0   5 119003. 2305.77   5
   2   0  -5 114912. 2285.99   1
  -2   0   5 112982. 2290.60  34
  -2   0   5 115188. 2246.21  37
  -2   0   4 45360.8 980.543  12
  -2   0   4 46839.4 917.451   6
  -2   0   4 44354.8 922.720  16
  -2   0   4 44976.4 978.104   9
   2   0  -4 46970.5 955.877   1
   2   0  -4 48454.1 973.856  22
  -2   0   4 44653.8 966.096  34
  -2   0   3 30261.1 644.366   6
   2   0  -3 30184.4 666.737  22
   2   0  -2 3810.96 96.6199   2
  -2   0   2 3802.93 123.987  18
   2   0  -2 4197.07 98.6764   1
   2   0  -2 3941.18 133.287  22
   2   0  -1 123298. 2313.92   3
  -2   0   1 120814. 2311.78  17
  -2   0   0 4529.72 116.623   1
   2   0   0 4937.47 154.543   3
  -2   0   0 4826.15 144.864  17
   2   0   1 999999. 17982.4  22
   2   0   1 921375. 18014.1   3
  -2   0  -2 51160.0 1078.27   1
   2   0   2 51022.4 1058.42  25
  -2   0  -2 53938.8 1085.36  21
  -2   0  -2 53053.1 1045.55  27
   2   0   2 53600.6 1115.92   3
   2   0   2 51757.9 1076.55  35
  -2   0  -3 29757.4 675.725  21
  -2   0  -3 29002.4 678.960   1
   2   0   3 28088.4 636.833  25
  -2   0  -3 28520.8 652.649  17
  -2   0  -3 28989.5 632.880  27
   2   0   3 30317.2 708.446   3
  -2   0  -3 29371.9 648.356  33
   2   0   3 28657.2 660.834  35
  -2   0  -4 4495.89 167.611  27
  -2   0  -4 4550.96 195.790  21
   2   0   4 3968.64 159.499  25
  -2   0  -4 4069.74 171.640  17
  -2   0  -4 4468.17 201.849   1
   2   0   4 3944.03 177.596  35
  -2   0  -4 4197.95 169.584  33
  -2   0  -5 143661. 2798.51  27
   2   0   5 142752. 2789.73  25
  -2   0  -5 141038. 2798.85  33
   2   0   5 144143. 2844.17  35
   2   0   6 47225.4 1050.70  25
  -2   0  -6 49550.1 1074.86  27
   2   0   6 49071.5 1121.11  35
  -2   0  -6 47946.5 1064.04  33
  -2   0  -7 273.301 56.8195  27
  -2   0  -7 329.150 55.8731  15
  -2   0  -7 237.470 47.1840  33
   2   0   7 239.828 59.0041  35
  -2   0  -8 843.109 99.5426  20
  -2   0  -8 720.772 85.4784  27
   2   0   8 620.567 96.2644  35
  -2   0  -9 412.444 71.1451  20
  -2   0  -9 367.326 70.5846  27
   2   0   9 536.293 94.7481  35
  -2   0 -10 9087.76 330.628  47
   2   0  10 9060.54 422.860  35
  -2   0 -10 9189.27 378.339  20
  -2   0 -10 8589.26 362.403  27
  -2   0 -10 9751.77 345.705  96
   2   0  10 8695.80 371.060  93
   2   0  10 9269.51 378.181  83
  -2   0 -10 9149.28 332.888  73
  -2   0 -10 8923.81 334.519  74
  -2   0 -10 9129.65 335.945  60
   2   0  11 326.061 68.1058  93
   2   0  11 368.545 72.7175  83
  -2   0 -11 296.974 56.2631  96
  -2   0 -11 315.426 57.6389  74
  -2   0 -11 217.866 52.9341  73
   2   0  11 255.684 59.9186  64
   2   0  11 270.488 71.3615  67
   2   0  12 3631.40 220.993  46
  -2   0 -12 4694.97 220.955  96
   2   0  12 3805.48 227.493  93
  -2   0 -12 3992.58 198.732  74
   2   0  12 4029.60 232.478  83
  -2   0 -12 3948.72 193.129  73
   2   0  12 4097.69 226.139  64
   2   0  12 4088.75 233.050  67
   2   0  13 145.460 48.3252  46
   2   0  13 184.889 53.9825  93
  -2   0 -13 151.213 40.5697  96
   2   0  13 118.988 50.3169  83
   2   0  13 79.3647 41.9278  64
  -2   0 -13 74.9802 24.3607  73
  -2   0 -13 147.986 37.6505  74
   2   0  13 135.529 49.4361  67
  -2   0 -14 661.654 64.6089  48
   2   0  14 684.815 74.4312  46
   2   0  14 807.854 81.6460  93
   2   0  14 600.861 72.3253  83
   2   0  14 640.460 66.6327  64
   2   0  14 799.142 79.5056  67
  -2   0 -15 1928.82 88.8981  48
   2   0  15 1851.33 99.9248  83
   2   1 -16 992.957 68.2546  95
  -2   1  16 1107.91 85.1168  83
  -2   1  16 956.324 80.9600  93
  -2   1  16 1197.67 83.2684  67
  -2   1  15 2982.49 175.573  93
  -2   1  15 3741.38 193.083  83
   2   1 -15 3875.59 186.913  96
   2   1 -15 2999.29 148.017  56
  -2   1  15 3149.36 162.437  71
  -2   1  14 4153.94 232.291  93
  -2   1  14 3999.49 214.570  71
  -2   1  13 3998.48 241.018  93
   2   1 -13 4826.69 238.299  96
  -2   1  13 4226.71 234.094  71
  -2   1  12-5.36479 50.5300  31
   2   1 -12 150.028 47.0360  30
   2   1 -12 110.122 42.4295  96
  -2   1  12 75.0145 39.2533  71
  -2   1  11 39119.1 1052.88  35
  -2   1  11 40030.4 1092.73  31
   2   1 -11 37309.3 965.665  30
   2   1 -11 35481.7 1007.98  22
  -2   1  11 39216.4 982.270  77
   2   1 -11 40007.6 990.198  87
   2   1 -11 43778.2 983.574  96
  -2   1  11 39080.4 996.580  71
   2   1 -10 3704.19 228.946  22
  -2   1  10 3867.75 254.693  31
   2   1 -10 4534.60 223.050  30
  -2   1  10 3977.89 246.047  35
   2   1  -9 4442.91 210.083  30
   2   1  -9 4151.30 228.758  22
  -2   1   9 4197.39 236.304  35
   2   1  -8 10264.8 331.095  30
   2   1  -8 10509.9 366.403  22
  -2   1   8 9806.35 339.668  37
  -2   1   8 10319.2 374.192  35
   2   1  -7 7703.81 255.379  30
   2   1  -7 7585.40 240.515  27
   2   1  -7 7477.33 280.955  22
  -2   1   7 7544.39 290.394  13
  -2   1   7 7308.66 268.620  37
  -2   1   7 7488.45 302.300  34
  -2   1   7 7560.97 288.134  35
  -2   1   6 10415.9 340.343  13
   2   1  -6 11481.2 296.211  27
   2   1  -6 11231.3 312.431  30
   2   1  -6 10540.5 334.136  22
  -2   1   6 11082.2 359.463  34
  -2   1   6 11207.4 335.623  37
  -2   1   5 48389.0 1036.56  13
   2   1  -5 46894.2 1029.33   4
   2   1  -5 49222.7 1032.18  22
   2   1  -5 48185.7 993.685  30
  -2   1   5 47608.8 1053.11  34
  -2   1   5 49416.5 1033.38  37
   2   1  -4 53000.4 1074.40   4
   2   1  -4 52289.5 1084.67  22
  -2   1   4 52742.1 1100.62  12
  -2   1   4 52596.4 1081.01  16
   2   1  -4 52763.4 1055.22  30
  -2   1   4 52452.0 1101.29  34
  -2   1   4 51495.6 1086.24  37
  -2   1   3 146284. 2816.30  12
   2   1  -3 143395. 2786.93   4
  -2   1   3 143900. 2807.89  16
  -2   1   3 146339. 2823.76   9
   2   1  -3 149095. 2812.24  22
   2   1  -3 150419. 2784.30  30
  -2   1   3 146320. 2819.74  34
  -2   1   2 252618. 4839.86   9
   2   1  -2 261507. 4843.45  22
   2   1  -1 276198. 5007.81  22
  -2   1   1 267956. 4981.50  15
  -2   1   0 254089. 4654.92  20
  -2   1   0 244324. 4676.91  18
   2   1   0 254226. 4691.81  22
   2   1   0 251359. 4704.04   2
  -2   1   0 243992. 4660.32   8
  -2   1  -1 52576.0 1039.27   8
  -2   1  -1 55947.8 1062.46  20
  -2   1  -1 51568.4 1060.28  18
  -2   1  -1 52573.0 1072.67   4
   2   1   1 53119.2 1104.68   2
   2   1   1 53396.7 1067.08  23
   2   1   1 53285.5 1084.70  22
  -2   1  -2 60598.5 1186.03  21
  -2   1  -2 57753.5 1172.27  20
   2   1   2 57693.5 1222.83   2
  -2   1  -2 58165.8 1157.31  18
   2   1   2 56573.0 1179.50  25
  -2   1  -2 59559.0 1197.47   4
   2   1   2 58110.2 1168.13  23
  -2   1  -2 58601.0 1158.44  27
  -2   1  -2 57894.8 1184.88  15
   2   1   2 56591.3 1172.20  35
  -2   1  -3 15962.6 384.584  27
   2   1   3 15389.1 439.302   2
  -2   1  -3 14895.7 391.200  20
  -2   1  -3 15718.4 366.585  18
  -2   1  -3 14823.0 417.611   4
   2   1   3 15801.0 383.094  23
  -2   1  -3 16086.5 410.314  21
  -2   1  -3 15467.2 399.447  15
   2   1   3 15800.1 400.509  25
   2   1   3 15154.3 393.038  35
  -2   1  -4 22264.2 543.414  21
   2   1   4 21570.0 522.159  25
  -2   1  -4 20896.7 517.883  20
   2   1   4 20605.4 491.835  23
  -2   1  -4 20568.0 501.894  27
  -2   1  -4 21777.8 518.338  15
   2   1   4 21076.6 518.655  35
   2   1   5 3339.73 161.765  25
  -2   1  -5 3174.97 159.431  20
   2   1   5 3200.94 142.244  23
  -2   1  -5 3576.26 162.631  15
  -2   1  -5 3103.21 151.313  27
   2   1   5 3317.99 165.416  35
  -2   1  -6 4974.25 212.004  27
   2   1   6 4771.37 213.450  25
  -2   1  -6 5202.63 213.137  15
  -2   1  -6 4914.78 219.517  20
   2   1   6 4821.93 222.112  35
  -2   1  -7 1027.00 100.436  20
  -2   1  -7 793.438 87.4659  27
   2   1   7 837.900 87.9849  25
  -2   1  -7 868.046 84.5267  15
   2   1   7 833.725 95.7001  35
  -2   1  -8 26127.6 704.358  20
  -2   1  -8 24874.8 683.135  27
   2   1   8 25093.5 720.814  35
  -2   1  -9 9397.78 375.748  20
   2   1   9 8828.10 385.911  35
  -2   1 -10 3356.44 184.860  47
  -2   1 -10 3363.86 217.110  20
   2   1  10 3335.68 218.052  93
   2   1  10 3457.04 214.994  83
  -2   1 -10 3269.63 186.872  74
  -2   1 -10 3791.01 205.536  96
  -2   1 -10 3378.64 186.723  73
   2   1  10 3532.28 214.168  67
   2   1  10 3459.62 213.552  71
  -2   1 -11 8626.71 324.864  74
   2   1  11 8452.19 366.703  93
   2   1  11 8933.06 365.354  83
  -2   1 -11 9564.16 349.666  96
   2   1  11 8412.63 354.008  67
   2   1  11 8476.78 351.360  71
  -2   1 -11 8406.15 316.266  73
   2   1  12 1875.53 147.020  46
  -2   1 -12 1855.29 134.133  48
   2   1  12 1884.72 149.951  83
   2   1  12 1661.59 146.859  93
  -2   1 -12 2101.39 146.715  96
  -2   1 -12 1628.64 119.824  73
   2   1  12 1756.74 143.714  67
   2   1  12 1800.70 143.691  71
   2   1  13 235.771 52.3161  46
  -2   1 -13 209.084 43.5399  48
   2   1  13 215.004 53.0462  93
   2   1  13 241.595 51.6478  83
  -2   1 -13 219.663 47.1215  96
   2   1  13 201.585 47.9006  67
   2   1  13 203.331 45.3539  71
  -2   1 -14 2504.12 126.757  48
   2   1  14 2523.74 134.595  46
   2   1  14 2571.28 141.411  83
   2   1  14 2465.30 144.663  93
   2   1  14 2452.75 132.221  67
   2   1  15 282.056 37.4474  93
  -2   2  16 3425.31 149.975  93
   2   2 -16 3287.08 129.124  95
  -2   2  16 3253.77 138.050  83
  -2   2  15 2307.86 140.713  83
  -2   2  15 2117.30 138.984  93
   2   2 -15 2173.45 123.433  95
   2   2 -15 1944.51 106.096  56
  -2   2  15 2262.50 137.072  71
  -2   2  14 3469.87 202.908  93
   2   2 -14 3328.75 170.487  56
  -2   2  14 3305.78 193.502  71
  -2   2  13 13993.5 493.617  93
  -2   2  13 13300.1 476.385  71
   2   2 -13 14088.2 444.451  56
  -2   2  12 9233.20 449.454  31
   2   2 -12 9280.36 382.201  30
  -2   2  12 10259.2 411.708  93
  -2   2  12 9781.15 397.241  71
  -2   2  11 7372.45 384.449  31
   2   2 -11 7154.83 318.395  30
  -2   2  11 6795.08 316.893  77
   2   2 -11 7948.12 322.170  96
  -2   2  11 7187.27 329.886  71
   2   2 -10 10969.1 401.673  30
  -2   2  10 11860.5 484.365  31
  -2   2   9 20852.2 660.741  31
  -2   2   9 20375.5 594.992  25
   2   2  -9 21127.1 585.498  30
  -2   2   9 19384.9 597.773  37
   2   2  -8 5383.96 242.962  22
   2   2  -8 6115.39 247.065  30
  -2   2   8 5371.44 256.322  37
   2   2  -7 1220.46 98.9809  22
   2   2  -7 1081.79 91.0408  30
  -2   2   7 1190.31 109.318  37
   2   2  -6 48407.8 1061.61  22
   2   2  -6 49352.2 1055.71  30
  -2   2   6 48713.9 1102.60  37
  -2   2   6 49746.5 1118.36  34
  -2   2   5 200.810 33.6187  13
   2   2  -5 216.594 40.6430   4
   2   2  -5 185.972 34.7732  22
   2   2  -5 201.059 34.4302  30
  -2   2   5 244.559 44.2801  34
  -2   2   5 218.525 43.8966  37
  -2   2   4 47972.2 982.103  13
   2   2  -4 48611.0 1026.70   4
   2   2  -4 47289.1 1000.82  22
   2   2  -4 47663.6 999.710  30
  -2   2   4 47641.7 1030.14  34
  -2   2   4 49047.1 1038.98  37
  -2   2   3 36448.8 819.771  16
   2   2  -3 38253.3 792.341  30
   2   2  -3 38018.3 795.192  22
  -2   2   3 37018.4 805.373  34
  -2   2   3 36769.1 816.892  37
  -2   2   2 63325.3 1255.28  12
   2   2  -2 65077.1 1287.92  22
  -2   2   2 61158.3 1301.07  16
   2   2  -2 66418.8 1280.06  30
  -2   2   2 64550.1 1278.45  34
  -2   2   2 63567.5 1299.06  37
  -2   2   1 8546.49 214.442   9
  -2   2   1 8243.35 204.813  12
   2   2  -1 8982.48 233.295  25
  -2   2   1 8967.81 253.398  16
   2   2  -1 8842.44 238.180  30
   2   2  -1 9179.98 250.329  22
  -2   2   1 9022.27 247.819  37
  -2   2   0 88710.6 1756.43   9
   2   2   0 92864.7 1826.01  22
   2   2   0 93149.3 1811.01  25
  -2   2   0 92234.4 1817.51  16
   2   2   0 92896.3 1808.03  30
   2   2   1 5246.63 211.400   2
   2   2   1 5501.90 187.251  25
  -2   2  -1 6095.62 184.554  16
   2   2   1 6024.90 187.692  30
  -2   2  -1 5539.61 159.922  30
  -2   2  -2 3544.89 133.775  21
  -2   2  -2 3304.50 137.772  20
  -2   2  -2 3407.72 160.782   4
   2   2   2 3432.37 147.293  25
  -2   2  -2 3225.49 124.691  16
  -2   2  -2 3727.58 150.788  15
   2   2   2 3214.78 166.116   2
   2   2   3 373.223 50.3352  25
  -2   2  -3 355.327 47.7891  24
  -2   2  -3 332.227 35.5305  16
  -2   2  -3 419.355 47.8579  21
  -2   2  -3 308.210 49.4856   4
  -2   2  -3 338.372 44.9209  15
   2   2   3 395.354 43.1963  35
  -2   2  -4 1038.81 83.9493  20
   2   2   4 992.276 87.8509  25
  -2   2  -4 1245.34 89.3982  24
  -2   2  -4 1085.00 86.4340  15
   2   2   4 1171.81 81.8257  35
   2   2   5 5440.24 228.910  25
  -2   2  -5 5278.80 216.697  15
  -2   2  -5 4997.00 216.321  20
  -2   2  -6 11492.7 376.723  20
   2   2   6 10594.7 373.277  25
  -2   2  -7 31667.5 792.605  20
   2   2   7 29017.9 785.231  25
  -2   2  -8 557.672 81.9992  20
   2   2   8 633.891 88.3020  25
  -2   2  -9 6826.33 279.729  47
  -2   2  -9 7047.98 326.683  20
   2   2   9 6886.47 302.974  83
   2   2   9 7082.77 320.286  93
  -2   2  -9 6746.44 280.590  74
  -2   2  -9 8128.73 318.932  96
  -2   2  -9 6869.93 281.874  73
   2   2   9 7046.30 318.270  71
  -2   2 -10 688.184 87.3825  48
  -2   2 -10 788.822 88.0138  47
  -2   2 -10 723.494 102.251  30
  -2   2 -10 843.604 100.468  96
   2   2  10 779.694 98.9647  83
   2   2  10 860.023 108.163  93
  -2   2 -10 646.497 80.4826  73
   2   2  10 800.227 102.158  71
  -2   2 -11 1064.10 107.708  48
  -2   2 -11 1070.59 97.8643  47
  -2   2 -11 1265.85 120.101  96
   2   2  11 1094.24 121.718  93
   2   2  11 1024.63 109.867  83
   2   2  11 907.736 110.472  71
  -2   2 -12 944.366 93.9971  48
   2   2  12 980.893 102.051  83
   2   2  12 938.660 110.342  93
   2   2  12 782.588 95.2064  71
  -2   2 -13 8901.83 298.454  48
   2   2  13 8796.55 307.733  83
   2   2  13 8924.05 330.957  93
   2   2  13 8444.88 314.830  71
  -2   2 -14 893.419 70.5795  48
   2   2  14 915.763 81.6634  93
   2   2  14 871.937 69.8145  83
   2   2  14 964.779 77.6714  71
  -2   3  15 1802.24 105.577  83
  -2   3  15 1815.24 115.794  93
   2   3 -15 1760.74 104.816  95
  -2   3  15 1917.10 119.396  71
  -2   3  14 2655.16 163.575  93
   2   3 -14 2574.74 147.839  95
  -2   3  14 2620.59 163.608  71
  -2   3  13 306.273 63.9764  93
  -2   3  13 257.611 58.6450  71
   2   3 -13 281.300 52.9611  56
  -2   3  12 1367.35 133.706  93
   2   3 -12 1641.74 139.606  96
  -2   3  12 1447.03 139.437  71
   2   3 -12 1144.71 107.237  56
  -2   3  11 13209.3 545.468  31
   2   3 -11 12547.9 468.309  30
  -2   3  11 12975.7 473.931  77
  -2   3  11 12837.7 475.715  71
   2   3 -11 13441.8 439.706  56
  -2   3  10 9792.30 379.728  42
  -2   3  10 10195.6 414.781  25
  -2   3  10 10831.4 468.835  31
   2   3 -10 10055.1 397.855  30
  -2   3  10 10627.2 408.423  77
  -2   3  10 10386.6 407.667  71
  -2   3  10 10579.5 388.612  62
   2   3 -10 10776.6 375.780  56
  -2   3   9 809.261 103.640  25
  -2   3   9 651.796 102.328  31
   2   3  -9 758.914 93.0583  30
  -2   3   9 764.264 106.897  37
  -2   3   8 4939.08 271.697  31
   2   3  -8 4874.10 235.673  30
  -2   3   8 5037.68 265.062  37
  -2   3   7 34165.1 876.831  31
   2   3  -7 34037.1 822.104  30
  -2   3   7 32811.9 869.330  37
   2   3  -6 58952.8 1281.17  30
  -2   3   6 60248.0 1342.69  37
   2   3  -5 7529.33 260.657  30
  -2   3   5 7452.40 289.719  37
   2   3  -4 12133.8 347.207  30
  -2   3   4 12074.3 379.713  37
   2   3  -3 5050.03 186.905  30
   2   3  -3 4826.11 173.864  22
  -2   3   3 4664.51 181.581  34
  -2   3   3 4922.84 204.415  37
   2   3  -2 4592.90 174.142  30
   2   3  -2 4442.68 149.985  25
   2   3  -2 4678.65 167.241  22
  -2   3   2 4750.46 190.596  37
  -2   3   2 4621.74 162.020  34
   2   3  -1 15882.7 404.446  30
   2   3  -1 15555.3 386.260  25
   2   3  -1 15695.0 397.699  22
  -2   3   1 15980.2 412.699  37
   2   3   0 25672.3 596.165  25
  -2   3   0 26534.9 617.219  16
   2   3   0 26220.9 605.335  30
  -2   3   0 25795.2 559.798  30
  -2   3   0 26395.4 597.397  37
   2   3   1 2733.90 131.720  30
  -2   3  -1 2565.90 144.817  24
  -2   3  -1 2594.39 126.680  16
   2   3   1 2711.77 133.002  25
  -2   3  -1 2712.78 112.229  30
  -2   3  -1 2606.94 115.715  37
   2   3   2 13634.7 386.577  25
  -2   3  -2 12720.7 398.524  24
  -2   3  -2 13173.7 354.038  16
   2   3   3 3957.85 188.289  25
  -2   3  -3 4121.30 197.483  24
  -2   3  -3 4426.55 174.664  30
   2   3   4 25053.6 642.629  25
  -2   3  -4 23492.3 632.670  24
  -2   3  -4 24777.9 606.428  30
   2   3   5 17630.7 519.776  25
  -2   3  -5 16606.0 495.405  24
  -2   3  -5 17436.2 488.158  30
   2   3   6 17366.7 534.667  25
  -2   3  -6 16533.9 500.654  30
   2   3   7 4099.07 235.983  25
  -2   3  -7 4122.80 223.459  30
   2   3   8 12832.6 477.052  25
  -2   3  -8 11918.0 445.706  30
  -2   3  -8 13391.2 430.014  48
   2   3   8 13169.3 456.405  71
  -2   3  -9 9403.25 350.381  48
   2   3   9 8725.31 348.255  41
  -2   3  -9 9330.68 340.346  47
   2   3   9 8588.01 384.178  25
  -2   3  -9 8199.37 367.540  30
   2   3   9 9116.92 366.854  93
   2   3   9 9089.34 376.413  71
  -2   3 -10 3972.03 213.311  48
   2   3  10 3832.46 212.229  41
  -2   3 -10 3307.88 222.766  30
   2   3  10 3774.53 224.524  93
   2   3  10 3680.15 227.871  71
  -2   3 -11 6880.77 284.177  48
   2   3  11 6765.53 303.493  93
   2   3  11 6970.87 316.299  71
  -2   3 -12 4184.66 199.829  48
   2   3  12 3948.69 210.724  93
   2   3  12 4000.16 217.637  71
  -2   3 -13 790.205 73.4811  48
  -2   3 -13 941.242 79.9253  90
   2   3  13 968.651 89.3284  93
   2   3  13 882.484 87.2074  71
   2   3  14 491.646 51.5042  93
  -2   3 -14 427.990 43.9850  90
  -2   3 -14 338.128 36.7272  95
   2   3  14 398.046 48.4957  71
   2   4 -15 80.2890 22.1162  95
  -2   4  15 97.8685 27.0245  71
  -2   4  14 1312.24 97.7466  93
   2   4 -14 1304.34 95.6498  95
  -2   4  14 1410.70 109.238  71
  -2   4  13 1076.44 94.9450  41
   2   4 -13 1117.08 98.9890  95
  -2   4  13 1151.66 104.590  93
  -2   4  13 1131.91 108.025  71
  -2   4  12 1064.80 106.022  41
  -2   4  12 1195.12 116.066  93
   2   4 -12 1139.49 107.614  95
  -2   4  12 1166.08 121.505  71
   2   4 -12 1137.29 98.7343  56
   2   4 -11 539.952 67.7044  90
   2   4 -11 554.653 81.1798  95
  -2   4  11 546.679 78.6735  93
  -2   4  11 559.676 88.4640  71
   2   4 -11 361.148 61.4569  56
  -2   4  10 39698.5 1084.18  25
  -2   4  10 42846.8 1138.74  31
   2   4 -10 42249.2 1062.89  30
   2   4 -10 40874.0 1006.51  95
  -2   4  10 41072.1 1045.72  77
   2   4 -10 42399.3 967.772  90
  -2   4  10 40520.7 1024.77  62
   2   4 -10 40803.6 989.155  56
  -2   4  10 41305.5 979.450  53
  -2   4  10 41865.0 1046.11  71
  -2   4   9 31597.0 850.003  42
  -2   4   9 32264.6 850.973  40
  -2   4   9 32408.6 800.828  53
  -2   4   9 32912.5 932.201  31
  -2   4   9 33083.7 917.774  25
   2   4  -9 33095.2 875.746  30
  -2   4   9 31862.6 853.483  77
   2   4  -9 33053.7 828.856  95
   2   4  -9 32002.2 788.065  90
  -2   4   9 31864.1 846.051  62
   2   4  -9 32176.2 815.942  56
  -2   4   9 32824.6 859.892  71
  -2   4   8 4382.60 260.568  31
   2   4  -8 4241.75 233.221  30
  -2   4   8 4257.05 259.417  37
  -2   4   7 486.756 78.0389  31
   2   4  -7 359.233 63.1205  30
  -2   4   7 403.461 75.7443  37
  -2   4   6 3820.31 215.478  31
   2   4  -6 4211.40 208.718  30
  -2   4   6 3821.10 225.627  37
   2   4  -5 24240.1 641.158  30
  -2   4   5 25657.4 664.679  31
  -2   4   5 24789.2 688.057  37
  -2   4   4 16433.3 476.067  24
   2   4  -4 16769.5 466.124  30
  -2   4   4 15921.0 497.489  37
  -2   4   3 10843.2 365.305  24
   2   4  -3 10690.5 338.597  30
  -2   4   3 10836.1 365.810  37
  -2   4   2 1412.20 116.876  24
   2   4  -2 1293.90 95.6684  30
  -2   4   2 1103.70 98.1056  37
   2   4  -1 8981.93 279.710  25
  -2   4   1 9849.22 344.852  24
   2   4  -1 9364.54 302.871  30
  -2   4   1 9393.85 309.362  37
   2   4   0 36686.7 843.692  25
   2   4   0 36715.6 855.643  30
  -2   4   0 37796.0 847.244  37
   2   4   1 20692.0 537.885  30
   2   4   1 20297.8 535.440  25
  -2   4  -1 20194.9 497.201  30
  -2   4  -1 20607.5 582.874  24
   2   4   2 44527.8 997.787  25
  -2   4  -2 41810.9 1026.59  24
  -2   4  -2 42883.6 944.391  30
   2   4   3 3439.26 186.190  25
  -2   4  -3 2950.01 186.936  24
  -2   4  -3 3105.85 159.262  30
   2   4   4 38996.5 934.772  25
  -2   4  -4 37725.3 880.377  30
  -2   4  -5 18071.7 570.069  24
  -2   4  -5 18128.1 538.141  30
   2   4   6 15143.2 520.162  25
  -2   4  -6 14458.5 476.906  30
   2   4   7 29369.8 830.022  25
  -2   4  -7 26268.2 767.139  30
   2   4   7 29788.6 727.192  53
  -2   4  -7 28879.3 750.681  48
   2   4   7 28227.2 763.422  41
   2   4   7 28491.6 770.795  71
   2   4   8 4570.51 274.747  25
  -2   4  -8 4360.32 249.633  30
  -2   4  -8 4698.19 237.518  48
   2   4   8 4751.90 249.075  41
   2   4   8 4503.10 247.954  71
   2   4   9 5042.01 291.784  25
  -2   4  -9 4545.37 262.342  30
  -2   4  -9 5345.87 254.109  48
   2   4   9 5087.99 260.555  41
   2   4   9 5199.46 271.145  71
   2   4  10 12812.5 441.251  41
  -2   4 -10 12975.2 430.053  48
   2   4  10 12516.9 426.726  93
   2   4  10 13665.7 470.866  71
   2   4  11 1410.96 118.929  41
  -2   4 -11 1202.88 105.940  48
   2   4  11 1365.50 114.831  93
  -2   4 -11 1340.52 111.647  90
  -2   4 -11 1377.75 108.555  72
   2   4  11 1373.61 128.561  71
   2   4  12 2708.03 146.080  41
   2   4  12 2929.18 154.365  93
  -2   4 -12 2609.02 136.419  95
  -2   4 -12 2925.86 151.889  90
   2   4  12 3061.90 174.939  71
   2   4  13 601.502 56.0459  93
  -2   4 -13 545.973 48.5930  95
  -2   4 -13 588.839 56.7479  90
   2   4  13 541.108 62.4528  71
   2   5 -14 2303.15 99.6242  52
   2   5 -14 2605.50 118.826  95
  -2   5  14 2733.85 131.983  71
  -2   5  13 408.137 55.6313  41
   2   5 -13 426.355 55.7051  95
  -2   5  13 444.110 62.6542  71
  -2   5  12 244.600 51.6260  41
   2   5 -12 281.412 53.4350  95
   2   5 -12 427.449 53.6022  90
  -2   5  12 368.552 63.6461  71
  -2   5  11 1819.52 143.100  41
   2   5 -11 1962.01 141.671  95
   2   5 -11 1712.73 116.332  90
  -2   5  11 1685.28 139.104  71
   2   5 -11 1574.15 116.650  56
  -2   5  10 5199.12 233.430  53
   2   5 -10 4930.19 222.289  90
   2   5 -10 5086.25 245.050  95
   2   5 -10 4543.71 221.988  56
  -2   5  10 4993.16 254.368  71
  -2   5   9 10055.2 355.921  53
  -2   5   9 10025.4 438.922  25
   2   5  -9 9854.19 406.510  30
   2   5  -9 10039.6 371.148  95
  -2   5   9 9860.40 383.395  77
   2   5  -9 9981.64 345.348  90
  -2   5   9 10243.3 365.501  59
   2   5  -9 9652.90 355.723  56
  -2   5   9 10202.5 386.592  71
  -2   5   9 9798.82 387.466  62
  -2   5   8 10583.8 364.463  53
  -2   5   8 10161.4 398.448  42
  -2   5   8 10867.6 406.616  40
  -2   5   8 10476.7 446.235  25
   2   5  -8 10729.0 416.779  30
   2   5  -8 10612.5 357.168  90
  -2   5   8 10086.6 387.345  77
   2   5  -8 11296.5 390.185  95
  -2   5   8 10420.9 378.085  59
   2   5  -8 10701.3 377.076  56
  -2   5   8 10289.9 387.830  71
  -2   5   8 10530.9 401.916  62
  -2   5   7 6837.85 342.890  37
  -2   5   7 6700.29 299.509  42
  -2   5   7 6693.54 302.337  40
  -2   5   7 6565.07 265.207  44
  -2   5   7 6791.86 270.661  53
   2   5  -7 6560.30 304.585  30
   2   5  -7 7021.14 285.396  95
  -2   5   7 6558.08 286.882  77
   2   5  -7 6362.06 257.461  90
   2   5  -7 6521.98 277.537  56
  -2   5   7 6332.23 280.154  59
  -2   5   7 6851.93 303.295  62
   2   5  -6 10451.0 391.120  30
  -2   5   6 10656.6 429.559  37
   2   5  -5 11290.5 399.236  30
  -2   5   5 11874.1 442.605  37
   2   5  -4 13576.5 440.064  30
  -2   5   4 13445.7 453.263  24
  -2   5   4 14804.4 488.723  37
   2   5  -3 7036.90 283.642  30
  -2   5   3 7212.98 310.164  24
  -2   5   3 7186.33 309.787  37
  -2   5   2 25386.9 710.660  24
   2   5  -2 25545.3 663.199  30
  -2   5   2 24590.6 677.245  37
  -2   5   1 35781.9 929.608  24
   2   5  -1 35516.1 866.424  30
  -2   5   1 36807.7 875.950  37
   2   5   0 9268.59 318.125  25
  -2   5   0 9088.28 373.397  24
   2   5   0 8786.37 325.465  30
   2   5   1 7767.09 296.698  25
  -2   5  -1 7359.39 333.622  24
   2   5   1 7288.81 292.405  30
   2   5   2 15606.1 484.055  25
  -2   5  -2 14572.9 516.419  24
   2   5   3 5886.98 279.119  25
  -2   5  -3 5490.71 289.750  24
  -2   5  -4 19942.6 655.073  24
  -2   5  -4 21190.7 600.755  30
   2   5   5 4129.82 248.552  25
  -2   5  -5 3805.54 241.958  24
  -2   5  -5 3990.62 220.525  30
   2   5   6 3572.69 210.978  41
   2   5   6 3494.13 184.672  53
   2   5   6 3798.99 195.198  44
   2   5   6 3543.03 236.250  25
  -2   5  -6 2935.22 211.076  24
  -2   5  -6 3329.06 209.713  30
  -2   5  -6 3612.46 202.411  90
  -2   5  -6 3843.39 209.689  72
   2   5   6 3390.38 199.776  71
   2   5   7 2135.70 144.556  53
   2   5   7 1972.42 154.849  41
   2   5   7 2049.54 182.315  25
  -2   5  -7 1574.56 148.511  30
  -2   5  -7 1917.20 148.257  90
   2   5   7 1865.28 150.519  71
  -2   5  -7 2063.42 151.783  72
   2   5   8 2012.65 159.227  41
  -2   5  -8 1560.16 149.585  30
  -2   5  -8 2036.77 151.282  90
   2   5   8 1800.15 150.870  71
   2   5   8 2266.27 148.636  53
  -2   5  -8 2069.73 150.049  72
   2   5   9 1900.46 152.073  41
  -2   5  -9 1780.58 138.156  90
  -2   5  -9 1940.84 139.258  72
   2   5   9 1779.02 146.859  71
   2   5  10 578.828 82.6331  41
  -2   5 -10 548.274 72.0848  90
  -2   5 -10 463.235 63.3459  72
   2   5  10 612.611 84.4428  71
   2   5  11 3165.33 172.400  41
  -2   5 -11 3366.46 154.137  51
  -2   5 -11 3504.11 170.669  90
   2   5  11 3308.36 182.191  71
   2   5  12 882.334 73.4406  41
  -2   5 -12 886.328 71.4639  90
   2   5  12 893.067 80.6712  71
  -2   6  13 2333.53 114.464  41
   2   6 -13 2278.21 96.0933  52
   2   6 -13 2313.46 101.851  97
  -2   6  13 2492.40 115.380  71
  -2   6  12 352.778 52.9931  41
   2   6 -12 382.710 47.4295  52
   2   6 -12 268.154 44.5152  95
  -2   6  12 208.228 41.2632  71
   2   6 -11 415.965 55.5758  52
  -2   6  11 416.985 65.1493  41
   2   6 -11 435.992 61.7528  95
  -2   6  11 389.955 60.3263  71
  -2   6  10 4214.36 224.997  41
  -2   6  10 4649.30 209.984  53
   2   6 -10 4418.36 215.608  95
  -2   6  10 4627.62 212.811  59
  -2   6  10 4854.96 227.095  71
  -2   6   9 15129.9 456.666  53
  -2   6   9 14350.4 485.393  41
   2   6  -9 15242.5 474.322  95
  -2   6   9 15748.6 477.277  59
   2   6  -9 14839.4 453.230  56
  -2   6   9 15369.3 498.602  62
  -2   6   8 1219.28 109.151  53
   2   6  -8 1144.88 111.038  95
  -2   6   8 1140.43 111.277  59
   2   6  -8 1116.29 106.704  56
   2   6  -8 1048.96 102.710  54
  -2   6   8 1188.09 119.284  62
  -2   6   7 4983.55 231.375  53
   2   6  -7 5261.57 235.520  52
  -2   6   7 4948.09 229.121  44
  -2   6   7 4861.56 254.587  42
  -2   6   7 4137.31 271.048  25
   2   6  -7 4811.79 266.130  30
   2   6  -7 5071.44 243.747  95
  -2   6   7 4860.27 251.989  62
   2   6  -7 5056.19 241.833  56
  -2   6   7 4508.01 239.603  59
   2   6  -7 4648.59 236.301  54
  -2   6   6 9174.30 328.753  44
  -2   6   6 8680.89 324.628  53
  -2   6   6 8623.77 353.169  42
   2   6  -6 9591.81 335.580  52
  -2   6   6 8861.94 358.565  40
  -2   6   6 9820.52 423.737  25
   2   6  -6 8826.92 372.601  30
   2   6  -6 8990.43 341.501  95
  -2   6   6 8951.86 354.932  62
   2   6  -6 9331.60 347.586  56
   2   6  -6 9133.97 354.617  54
  -2   6   6 8629.82 349.333  59
  -2   6   5 8602.07 310.584  44
  -2   6   5 8470.75 337.952  42
  -2   6   5 9187.79 396.566  37
  -2   6   5 8215.11 334.193  40
   2   6  -5 8385.56 310.022  52
   2   6  -5 7982.77 345.581  30
  -2   6   5 8811.07 327.829  75
   2   6  -5 7991.34 321.507  56
   2   6  -5 8239.15 335.059  54
  -2   6   5 8287.29 334.967  59
  -2   6   5 8123.20 330.106  62
  -2   6   4 19924.5 634.656  37
   2   6  -4 19522.1 537.269  52
   2   6  -4 18897.2 586.768  30
  -2   6   4 20168.4 563.712  75
   2   6  -4 19325.3 547.996  97
  -2   6   4 18285.2 562.346  59
   2   6  -4 19412.2 577.782  54
   2   6  -4 19205.5 560.314  56
   2   6  -3 16483.9 528.777  30
  -2   6   3 16581.7 561.819  24
  -2   6   3 17189.9 560.611  37
  -2   6   2 10819.9 439.926  24
   2   6  -2 10933.7 400.791  30
   2   6  -1 2954.75 189.575  30
  -2   6   1 3565.69 237.709  24
  -2   6   0 10368.7 444.381  24
   2   6   0 10927.7 397.662  30
   2   6   1 5223.35 263.933  30
  -2   6  -1 5579.65 310.633  24
   2   6   2 4119.03 233.513  25
  -2   6  -2 3979.46 263.548  24
   2   6   3 5828.64 244.414  44
   2   6   3 5931.79 260.796  41
  -2   6  -3 5679.98 251.733  52
  -2   6  -3 5415.51 255.827  51
   2   6   3 5999.93 297.769  25
  -2   6  -3 5394.99 312.421  24
  -2   6  -3 5486.58 254.032  75
   2   6   3 5324.31 257.275  59
  -2   6  -3 5698.86 260.349  72
   2   6   4 3199.81 178.320  44
   2   6   4 3087.76 189.347  41
  -2   6  -4 3100.49 191.988  51
  -2   6  -4 3072.72 181.966  52
   2   6   4 3450.33 177.889  53
   2   6   4 3387.54 225.065  25
  -2   6  -4 2856.75 223.783  24
  -2   6  -4 3152.95 186.427  90
  -2   6  -4 3094.15 182.513  75
   2   6   4 3141.21 194.999  59
  -2   6  -4 3734.85 203.810  72
   2   6   5 1761.95 130.902  44
   2   6   5 1642.30 124.572  53
   2   6   5 1641.64 139.760  41
   2   6   5 1710.06 162.891  25
  -2   6  -5 1489.24 158.728  24
  -2   6  -5 1804.05 140.516  90
  -2   6  -5 1728.17 139.571  72
   2   6   6 11075.0 374.613  44
   2   6   6 10335.2 394.382  41
   2   6   6 10704.9 363.054  53
   2   6   6 11111.9 458.376  25
  -2   6  -6 10355.3 381.389  90
  -2   6  -6 10271.3 379.412  72
   2   6   7 4972.76 255.899  41
   2   6   7 5021.31 229.374  53
  -2   6  -7 5298.10 249.806  90
  -2   6  -7 4859.62 236.073  72
   2   6   8 1399.21 128.002  41
  -2   6  -8 1355.42 115.962  51
  -2   6  -8 1286.36 113.062  90
   2   6   8 1293.62 107.510  53
  -2   6  -8 1333.08 112.375  72
   2   6   8 1088.94 108.068  71
  -2   6  -9 4031.85 193.248  51
   2   6   9 4163.67 215.944  41
  -2   6  -9 3863.81 195.306  90
  -2   6  -9 4120.02 189.000  72
   2   6   9 4089.86 204.658  71
   2   6  10 1773.47 125.847  41
  -2   6 -10 1830.73 110.327  51
  -2   6 -10 1829.24 118.175  90
   2   6  10 1734.23 119.236  71
  -2   6 -11 1664.98 95.6175  52
   2   6  11 1975.42 115.856  41
   2   6  11 1659.20 103.493  71
  -2   7  12 1260.60 78.1300  41
   2   7 -11 442.388 46.4125  52
  -2   7  11 599.369 64.6380  41
   2   7 -11 479.314 49.5045  97
  -2   7  10 1499.08 113.560  41
   2   7 -10 1383.54 94.3440  52
   2   7 -10 1337.73 94.8376  97
  -2   7   9 2994.03 157.427  53
  -2   7   9 2936.34 172.039  41
   2   7  -9 3070.97 156.737  52
   2   7  -9 2790.44 153.565  97
  -2   7   9 2849.66 162.649  59
  -2   7   8 254.146 51.5149  53
  -2   7   8 207.233 51.9335  41
   2   7  -8 161.282 40.2377  52
   2   7  -8 170.397 40.9815  97
  -2   7   8 197.821 45.2046  59
   2   7  -7 2843.53 163.680  52
  -2   7   7 2515.98 156.228  53
  -2   7   7 2704.52 159.219  44
  -2   7   7 2610.55 172.154  41
   2   7  -7 2805.55 166.829  97
  -2   7   7 2594.08 171.888  59
   2   7  -7 2784.65 165.626  56
  -2   7   7 2976.85 180.905  62
  -2   7   6 5786.51 248.800  44
  -2   7   6 5875.68 270.748  41
  -2   7   6 5948.24 254.547  53
   2   7  -6 6063.89 254.376  52
   2   7  -6 5669.74 254.447  97
   2   7  -6 5792.64 257.613  56
  -2   7   6 5949.75 269.022  62
   2   7  -6 5607.92 234.926  55
  -2   7   6 5863.03 271.951  59
  -2   7   5 10962.5 369.103  44
   2   7  -5 10872.6 368.598  52
   2   7  -5 10810.1 378.623  97
   2   7  -5 10740.2 352.096  55
  -2   7   5 10060.7 373.516  62
  -2   7   5 10128.6 384.313  59
   2   7  -5 10461.0 378.072  56
  -2   7   4 2363.26 154.656  44
   2   7  -4 2408.27 155.455  52
   2   7  -4 2486.33 184.227  30
  -2   7   4 2685.06 205.507  25
   2   7  -4 2704.64 170.236  97
  -2   7   4 2587.31 169.721  75
  -2   7   4 2501.35 172.168  59
   2   7  -4 2625.73 154.145  55
   2   7  -4 2355.07 161.471  56
  -2   7   3 6767.25 277.224  44
   2   7  -3 6971.61 278.536  52
   2   7  -3 6639.08 317.568  30
  -2   7   3 6714.92 291.488  75
   2   7  -3 6813.05 286.047  97
   2   7  -3 6465.63 285.946  56
   2   7  -3 6802.96 266.604  55
  -2   7   3 6712.76 298.676  59
  -2   7   2 38894.6 929.232  44
  -2   7   2 36249.4 1039.51  24
   2   7  -2 36744.3 988.539  30
  -2   7   2 39461.1 957.339  75
   2   7  -2 39152.9 940.859  97
   2   7  -2 37785.0 951.541  56
  -2   7   2 39885.1 966.322  59
  -2   7   2 39971.2 957.817  55
   2   7  -2 39074.8 912.499  55
  -2   7   1 28021.4 748.067  44
  -2   7   1 28860.2 885.317  24
   2   7  -1 30064.9 828.164  30
  -2   7   1 29879.2 785.684  75
   2   7  -1 30958.3 773.974  97
  -2   7   1 30780.9 787.359  59
  -2   7   1 31094.5 786.826  55
   2   7  -1 29748.9 747.582  55
  -2   7   0 17103.3 518.307  51
   2   7   0 16815.5 487.392  44
  -2   7   0 15753.5 603.274  24
   2   7   0 15788.3 542.371  30
   2   7   0 16834.4 503.198  97
  -2   7   0 16448.4 516.822  75
  -2   7   0 16941.4 516.512  55
   2   7   1 1437.91 116.014  44
  -2   7  -1 1419.06 121.782  52
  -2   7  -1 1553.63 132.740  51
  -2   7  -1 1280.33 155.259  24
  -2   7  -1 1308.68 121.881  75
   2   7   1 1412.71 119.923  97
   2   7   1 1570.14 127.273  59
  -2   7  -1 1470.72 128.138  55
   2   7   2 656.056 79.2773  44
  -2   7  -2 572.021 77.8887  52
  -2   7  -2 583.405 82.2672  51
  -2   7  -2 544.699 101.425  24
  -2   7  -2 605.265 82.5559  75
   2   7   2 749.493 91.7838  59
  -2   7  -2 677.233 88.7241  55
  -2   7  -3 4918.76 246.885  51
   2   7   3 5111.20 230.280  44
   2   7   3 4654.29 213.630  53
  -2   7  -3 4800.23 233.487  52
  -2   7  -3 4719.82 300.480  24
  -2   7  -3 4316.98 225.975  75
  -2   7  -3 4890.76 243.871  55
   2   7   3 5027.56 248.252  59
   2   7   4 10489.9 354.228  53
   2   7   4 11132.0 370.463  44
   2   7   4 10583.9 380.951  41
  -2   7  -4 11311.0 399.358  51
  -2   7  -4 10446.5 374.168  52
  -2   7  -4 10730.3 373.865  75
  -2   7  -4 10810.3 389.895  55
   2   7   5 461.919 69.5478  44
   2   7   5 479.133 69.6449  53
   2   7   5 429.570 70.9191  41
  -2   7  -5 638.041 79.8457  52
  -2   7  -5 497.600 72.9816  51
  -2   7  -5 466.380 71.7809  55
  -2   7  -6 3927.68 199.855  52
   2   7   6 3935.37 189.194  53
   2   7   6 3689.19 205.742  41
  -2   7  -6 3793.29 203.640  51
  -2   7  -6 3636.08 200.352  55
  -2   7  -7 3136.51 173.358  51
   2   7   7 3257.76 164.851  53
   2   7   7 3024.86 178.070  41
  -2   7  -7 2948.23 166.361  52
  -2   7  -7 3142.41 176.582  55
   2   7   8 3558.68 186.339  41
  -2   7  -8 3604.06 173.772  51
  -2   7  -8 3481.33 169.575  52
  -2   7  -8 3667.93 179.761  55
  -2   7  -9 928.678 76.1897  52
   2   7   9 828.247 79.6305  41
  -2   7  -9 916.431 73.3476  51
  -2   7  -9 971.836 80.5060  55
   2   7   9 999.337 76.5867  70
  -2   7 -10 1659.48 89.3349  52
   2   7  10 1862.02 106.075  41
  -2   7 -10 1862.04 97.0918  55
  -2   8  10 1181.30 76.9272  41
   2   8 -10 1013.04 60.8669  97
   2   8  -9 695.331 58.4881  52
  -2   8   9 780.000 69.8871  41
   2   8  -9 616.138 56.6238  97
   2   8  -8 703.598 65.4912  52
  -2   8   8 837.812 79.1288  41
  -2   8   8 814.024 72.9267  53
   2   8  -8 665.305 66.5711  97
  -2   8   8 655.148 71.7578  59
  -2   8   7 365.080 54.3613  53
  -2   8   7 389.293 55.6524  41
   2   8  -7 345.922 51.1014  52
   2   8  -7 368.111 53.1283  97
  -2   8   7 396.891 58.4785  59
  -2   8   6 1669.69 115.189  44
  -2   8   6 1833.04 122.804  53
  -2   8   6 1647.87 119.640  41
   2   8  -6 1770.82 119.011  52
   2   8  -6 1625.66 117.045  97
  -2   8   6 1762.50 131.743  59
  -2   8   5 9934.36 336.218  44
  -2   8   5 10178.3 342.879  53
   2   8  -5 10220.7 347.972  97
  -2   8   5 10640.3 368.203  59
   2   8  -5 10718.7 328.335  55
  -2   8   4 4360.49 203.655  44
   2   8  -4 4141.34 205.303  97
  -2   8   4 4200.12 215.902  59
   2   8  -4 4059.00 186.581  55
  -2   8   3 25962.9 674.574  44
   2   8  -3 26522.9 687.557  97
  -2   8   3 26916.0 704.786  75
  -2   8   3 26126.6 700.797  59
   2   8  -2 772.948 82.3018  44
  -2   8   2 753.408 81.6356  44
  -2   8   2 952.588 100.317  75
   2   8  -2 799.445 86.1028  97
  -2   8   2 799.926 90.9653  59
   2   8  -1 8721.58 311.940  44
  -2   8   1 8496.39 314.980  44
   2   8  -1 9088.22 332.852  97
  -2   8   1 8797.75 337.642  75
  -2   8   1 8918.07 329.527  59
   2   8   0 5001.62 222.381  44
  -2   8   0 5048.46 227.462  44
  -2   8   0 4808.53 236.370  75
  -2   8   0 5138.09 242.534  55
   2   8   1 13621.8 420.867  44
  -2   8  -1 14205.7 450.787  75
  -2   8  -1 14099.2 449.781  55
   2   8   2 4125.95 200.111  44
   2   8   2 4241.49 192.106  53
  -2   8  -2 4672.97 222.442  75
  -2   8  -2 4413.17 221.202  55
   2   8   3 4191.55 197.102  44
  -2   8  -3 4231.38 206.183  52
  -2   8  -3 4531.78 222.023  51
   2   8   3 4140.19 188.788  53
  -2   8  -3 4409.04 208.398  75
  -2   8  -3 4268.66 213.502  55
   2   8   4 1931.47 120.898  53
  -2   8  -4 1976.27 139.929  51
   2   8   4 1941.02 126.474  44
  -2   8  -4 1712.55 125.042  52
  -2   8  -4 2044.70 128.681  75
  -2   8  -4 1978.13 137.353  55
   2   8   5 2074.43 126.105  44
   2   8   5 2000.79 128.360  41
  -2   8  -5 1723.38 119.777  52
   2   8   5 1952.36 118.924  53
  -2   8  -5 2068.70 135.274  51
  -2   8  -5 1866.91 129.155  55
   2   8   6 4084.71 171.359  53
   2   8   6 4307.65 190.664  41
  -2   8  -6 4385.83 192.299  51
  -2   8  -6 4086.03 182.422  52
  -2   8  -6 4260.87 191.470  55
  -2   8  -7 2270.01 122.196  51
  -2   8  -7 2274.52 121.111  52
  -2   8  -7 2238.14 124.309  55
   2   8   8 352.932 45.2215  41
  -2   8  -8 278.363 37.2230  52
   2   8   8 326.318 41.6446  70
  -2   8  -8 347.180 43.5635  55
  -2   9   7 1345.79 77.8778  53
   2   9  -7 1233.31 68.8301  44
   2   9  -7 1309.69 73.4267  97
  -2   9   6 360.812 45.0744  53
   2   9  -6 369.563 40.6666  44
   2   9  -6 350.703 42.7509  97
  -2   9   6 426.768 52.4393  59
   2   9  -5 708.196 61.4833  44
  -2   9   5 731.451 64.9541  44
  -2   9   5 708.284 65.5606  53
   2   9  -5 803.669 68.0257  97
  -2   9   5 872.493 78.2465  59
   2   9  -4 1873.39 107.396  44
  -2   9   4 1972.38 111.961  44
  -2   9   4 2008.10 115.927  53
   2   9  -4 1776.48 109.899  97
  -2   9   4 1995.88 122.326  59
  -2   9   3 4317.55 179.514  44
   2   9  -3 4359.15 177.866  44
  -2   9   3 4242.97 182.217  53
   2   9  -3 4208.94 182.932  97
  -2   9   3 4576.27 194.450  59
  -2   9   2 3482.88 163.257  44
   2   9  -2 3911.64 167.794  44
  -2   9   2 3828.63 172.883  59
   2   9  -1 1685.48 106.358  44
  -2   9   1 1375.37 98.5944  44
  -2   9   0 2444.08 132.693  44
   2   9   0 2742.61 138.037  44
   2   9   0 2347.76 118.149  53
  -2   9  -1 141.435 32.3766  44
   2   9   1 156.256 33.0443  44
   2   9   1 144.049 30.0311  53
   2   9   2 138.723 31.7787  53
   2   9   2 130.973 33.4176  44
  -2   9  -2 173.472 34.7902  44
   2   9   3 5559.87 190.519  53
   2   9   3 6036.42 207.211  44
  -2   9  -3 5553.63 203.292  44
   2   9   3 5412.97 199.162  57
  -2   9  -3 5857.40 219.843  55
  -2   9  -4 872.219 68.0162  44
   2   9   4 915.912 65.5959  53
  -2   9  -4 968.671 77.7210  55
   2   9   4 845.015 62.4134  57
  -2   9  -5 855.206 62.8137  44
   2   9   5 797.483 55.9605  53
  -2   9  -5 896.245 69.1217  55
   2   9   5 811.894 66.0799  70
  -2   9  -6 3838.34 138.558  55
   2   9   6 3953.38 142.301  70
  -2  10   2 230.621 29.5265  53
  -2  10   1 1297.61 71.1132  53
   2  10  -1 1375.20 75.0122  57
  -2  10   0 452.726 40.9778  53
   2  10   0 540.374 45.5542  57
   3  -9  -7 1269.33 75.5986  96
   3  -9  -7 1314.97 73.1633  85
   3  -9  -7 1302.33 70.8828  63
   3  -9  -6 117.287 26.2630  85
   3  -9  -6 85.8592 24.1039  96
   3  -9  -6 110.202 26.1442  63
   3  -9  -5 1806.46 96.5967  81
   3  -9  -5 1877.12 103.500  85
   3  -9  -5 1839.91 104.422  63
   3  -9  -4 286.946 43.0520  85
   3  -9  -4 310.904 43.3911  81
   3  -9  -4 330.366 47.7139  63
   3  -9  -3 2688.35 132.394  81
   3  -9  -3 2499.85 122.682  79
   3  -9  -3 2626.84 135.978  63
   3  -9  -2 2036.74 112.033  79
   3  -9  -2 1902.43 113.348  81
   3  -9  -1 896.461 77.3332  81
   3  -9  -1 875.008 73.2839  79
   3  -9   0 280.647 42.8740  79
   3  -9   0 319.378 45.0575  76
   3  -9   1 3254.63 149.106  76
   3  -9   1 3093.27 145.672  79
   3  -9   2 1247.77 87.8236  76
   3  -9   2 990.612 77.0139  79
   3  -9   3 104.256 27.8617  76
   3  -9   4 860.646 66.9547  76
   3  -9   5 1342.53 76.3338  76
   3  -8 -10 1874.20 88.2646  89
   3  -8 -10 1947.90 92.2499  96
   3  -8  -9 2790.79 125.944  85
   3  -8  -9 2787.04 128.612  96
   3  -8  -9 2637.17 117.895  63
   3  -8  -8 180.137 36.5562  96
   3  -8  -8 151.579 35.2176  85
   3  -8  -8 141.033 34.0031  63
   3  -8  -7 2333.69 133.822  85
   3  -8  -7 2866.54 147.904  96
   3  -8  -7 2579.20 131.204  79
   3  -8  -7 2525.91 138.413  63
   3  -8  -6 1568.13 112.192  85
   3  -8  -6 1596.48 110.254  81
   3  -8  -6 1473.74 104.068  79
   3  -8  -6 1590.78 114.131  63
   3  -8  -5 5695.98 233.470  81
   3  -8  -5 5439.08 226.665  79
   3  -8  -5 5853.58 242.075  63
   3  -8  -4 4971.04 222.526  81
   3  -8  -4 5189.90 224.712  79
   3  -8  -4 5014.61 227.547  63
   3  -8  -3 165.297 47.1661  79
   3  -8  -3 117.250 38.6188  81
   3  -8  -2 880.622 89.4019  76
   3  -8  -2 755.470 86.6610  79
   3  -8  -1 4390.59 213.687  79
   3  -8  -1 4449.07 214.751  76
   3  -8   0 4576.12 221.724  76
   3  -8   1 2994.00 175.151  76
   3  -8   1 2874.59 166.140  88
   3  -8   2 1715.40 126.250  88
   3  -8   3 10542.2 355.559  88
   3  -8   4 11776.9 376.071  88
   3  -8   5 4376.69 198.138  88
   3  -8   6 1027.56 84.6537  88
  -3  -8  -7 1558.46 82.5033  50
   3  -8   7 1671.57 98.0593  88
   3  -7 -12 246.096 32.4929  96
   3  -7 -11 2142.43 99.3729  50
   3  -7 -11 2224.31 111.111  89
   3  -7 -11 2395.56 118.449  96
   3  -7 -10 2437.27 131.261  96
   3  -7 -10 2269.47 124.628  89
   3  -7 -10 2146.59 123.210  85
   3  -7 -10 2057.62 116.938  63
   3  -7  -9 3629.89 170.077  79
   3  -7  -9 3732.30 179.362  96
   3  -7  -9 3766.98 180.153  85
   3  -7  -9 3538.31 171.457  63
   3  -7  -8 1686.51 123.485  96
   3  -7  -8 1562.95 118.620  85
   3  -7  -8 1654.00 118.466  79
   3  -7  -8 1727.27 123.057  63
   3  -7  -7 2514.15 155.172  79
   3  -7  -7 2577.55 157.702  85
   3  -7  -7 2548.90 155.229  81
   3  -7  -7 2543.48 157.292  63
   3  -7  -6 6507.19 268.250  81
   3  -7  -6 6193.39 263.301  79
   3  -7  -6 6540.23 271.766  63
   3  -7  -5 3910.35 231.713  36
   3  -7  -5 4118.53 209.728  79
   3  -7  -5 3623.82 197.164  81
   3  -7  -5 4045.83 208.251  63
   3  -7  -4 14501.9 497.529  36
   3  -7  -4 13856.4 443.802  81
   3  -7  -4 13887.1 448.016  79
   3  -7  -3 7103.78 319.768  36
   3  -7  -3 7048.99 291.585  79
   3  -7  -3 6398.58 276.939  76
   3  -7  -3 6905.34 340.879  28
   3  -7  -2 19438.7 600.024  36
   3  -7  -2 18552.2 554.053  76
   3  -7  -1 3815.81 227.675  36
   3  -7  -1 3894.84 251.066  32
   3  -7  -1 3835.58 213.465  76
   3  -7  -1 3704.04 203.638  88
   3  -7   0 1108.28 135.822  32
   3  -7   0 1473.71 138.446  36
   3  -7   0 1119.07 112.434  88
  -3  -7   0 1365.92 128.911  27
   3  -7   1 1935.56 158.532  36
   3  -7   1 1552.49 159.947  32
   3  -7   1 1757.50 142.083  88
   3  -7   1 2064.97 180.258  26
  -3  -7  -1 2030.88 156.562  27
   3  -7   2 10704.4 409.333  36
   3  -7   4 14619.3 475.276  65
   3  -7   5 2405.27 164.360  65
   3  -7   6 514.833 73.6596  65
   3  -7   7 1505.62 119.978  65
   3  -7   7 1525.57 111.784  58
  -3  -7  -8 61.3984 23.4444  50
   3  -7   8 129.537 33.5756  58
   3  -7   8 59.2720 27.4403  65
  -3  -7  -9 1491.86 83.3031  50
  -3  -7  -9 1692.99 96.0661  60
   3  -7   9 1588.99 99.9226  65
   3  -7   9 1424.37 87.2472  58
   3  -6 -13 5173.95 173.166  96
   3  -6 -13 4592.83 154.008  89
   3  -6 -12 2780.02 137.676  96
   3  -6 -12 2830.50 131.378  89
   3  -6 -12 2585.89 125.481  80
   3  -6 -11 5182.22 199.757  50
   3  -6 -11 5343.04 218.660  96
   3  -6 -11 5307.68 212.353  89
   3  -6 -10 509.524 66.2395  79
   3  -6 -10 504.093 71.0778  85
   3  -6 -10 414.473 62.3741  96
   3  -6 -10 491.641 67.1495  63
   3  -6  -9 4738.22 223.450  79
   3  -6  -9 4740.78 223.366  85
   3  -6  -9 4634.89 219.854  96
   3  -6  -9 4451.07 216.324  63
   3  -6  -8 7607.87 297.167  81
   3  -6  -8 7429.14 297.672  79
   3  -6  -8 7151.71 293.471  85
   3  -6  -8 7271.97 292.580  63
   3  -6  -7 2203.51 180.245  28
   3  -6  -7 2485.69 161.293  79
   3  -6  -7 2384.47 156.846  81
   3  -6  -7 2318.52 155.235  85
   3  -6  -7 2320.23 155.144  63
   3  -6  -6 4758.75 252.872  36
   3  -6  -6 4276.64 255.062  28
   3  -6  -6 4591.76 234.204  27
   3  -6  -6 4515.85 223.409  81
   3  -6  -6 4331.55 221.572  79
   3  -6  -6 4462.08 220.067  63
   3  -6  -5 28189.5 750.501  36
   3  -6  -5 26650.5 705.692  79
   3  -6  -5 25855.9 689.921  81
   3  -6  -5 26975.7 716.965  27
   3  -6  -5 27187.4 775.062  28
   3  -6  -4 13672.9 448.990  36
   3  -6  -4 11826.3 447.327  32
   3  -6  -4 12303.8 408.672  79
   3  -6  -4 11673.6 394.198  76
   3  -6  -4 12964.5 470.128  28
  -3  -6   4 11595.9 466.629  14
  -3  -6   3 24260.0 737.439  14
   3  -6  -3 23843.8 724.597  32
  -3  -6   2 34071.7 930.795  14
   3  -6  -2 35574.6 957.012  32
  -3  -6   1 4041.78 232.280  11
   3  -6  -1 4403.37 231.727  36
  -3  -6   1 4002.80 207.287  36
   3  -6  -1 3873.79 244.057  32
   3  -6   0 4877.60 269.784  26
  -3  -6   0 4300.68 241.123  11
   3  -6   0 4497.60 268.827  32
   3  -6   0 4511.18 238.518  36
  -3  -6  -1 9315.06 357.888  27
   3  -6   1 9522.53 400.415  26
  -3  -6  -1 9319.05 380.308  11
   3  -6   1 9421.40 410.110  32
  -3  -6  -2 2904.53 187.869  27
   3  -6   2 3000.59 210.753  26
  -3  -6  -2 2726.81 196.195  11
   3  -6   3 946.891 118.006  26
  -3  -6  -3 894.835 114.884  19
  -3  -6  -3 770.669 97.6159  27
   3  -6   3 903.534 105.755  65
  -3  -6  -4 2703.59 187.987  27
  -3  -6  -4 2624.45 199.377  19
   3  -6   4 2580.92 198.861  26
   3  -6   4 2393.54 170.404  58
   3  -6   4 2497.94 179.049  65
  -3  -6  -5 13225.0 476.980  27
   3  -6   5 13802.6 508.792  26
   3  -6   5 12689.5 455.260  58
   3  -6   6 1257.17 124.089  58
  -3  -6  -7 998.618 90.3517  89
   3  -6   7 695.839 92.0107  58
  -3  -6  -8 621.945 68.4221  89
   3  -6   8 523.183 76.4785  58
   3  -6   8 597.607 82.9349  65
  -3  -6  -9 152.076 37.9211  50
  -3  -6  -9 179.970 34.8771  89
   3  -6   9 242.069 51.2224  58
   3  -6   9 139.419 38.4871  65
  -3  -6 -10 319.607 42.6695  50
  -3  -6 -10 308.757 45.4750  60
   3  -6  10 325.982 50.0032  58
   3  -6  10 293.768 48.6654  65
  -3  -6 -11 1365.52 72.0044  50
  -3  -6 -11 1470.71 79.2131  60
   3  -6  11 1447.54 88.7405  65
  -3  -6 -11 1361.26 78.0012  74
   3  -6  11 1310.66 82.1782  58
   3  -5 -14 3940.64 140.539  80
   3  -5 -14 4526.29 161.895  96
   3  -5 -13 2441.32 122.345  89
   3  -5 -13 2529.34 129.812  80
   3  -5 -13 2814.06 139.931  96
   3  -5 -12 2916.20 151.687  89
   3  -5 -12 3010.21 161.817  80
   3  -5 -12 3181.83 164.974  96
   3  -5 -11 3098.13 185.769  87
   3  -5 -11 3077.72 168.712  89
   3  -5 -11 3156.43 177.475  79
   3  -5 -11 2968.16 170.826  85
   3  -5 -11 3015.52 171.280  96
   3  -5 -11 2888.66 165.867  63
   3  -5 -10 20703.6 575.351  96
   3  -5 -10 20161.1 579.463  79
   3  -5 -10 20797.9 579.833  85
   3  -5 -10 19605.1 566.158  63
   3  -5  -9 30409.1 776.539  85
   3  -5  -9 29683.5 780.600  79
   3  -5  -9 31713.4 778.402  96
   3  -5  -9 29590.2 770.272  63
   3  -5  -8 5436.57 244.976  85
   3  -5  -8 5125.51 246.336  79
   3  -5  -8 5236.77 243.021  81
   3  -5  -8 5232.37 242.035  63
   3  -5  -7 36693.4 961.939  28
  -3  -5   7 35636.0 1042.99  10
   3  -5  -7 36710.6 884.733  81
   3  -5  -7 37216.6 898.681  79
   3  -5  -7 35658.7 877.947  63
   3  -5  -6 15599.3 519.549  28
   3  -5  -6 15246.1 466.790  27
  -3  -5   6 14934.9 575.678  10
   3  -5  -6 16050.0 498.003  36
   3  -5  -5 8660.07 312.928  27
   3  -5  -5 8634.32 351.951  28
  -3  -5   5 8235.16 386.656  10
   3  -5  -5 8884.92 334.449  36
  -3  -5   4 3724.48 221.641  14
  -3  -5   4 3730.13 235.946  10
   3  -5  -4 3864.90 216.863  28
   3  -5  -4 3788.80 196.658  36
   3  -5  -4 3409.34 206.001  32
  -3  -5   3 2680.25 173.787   7
  -3  -5   3 2699.91 185.849  10
  -3  -5   3 2624.72 177.073  14
   3  -5  -3 2689.00 160.780  36
   3  -5  -3 2728.95 179.183  32
  -3  -5   2 9283.92 354.336   7
  -3  -5   2 9770.50 362.574  14
   3  -5  -2 10454.2 348.992  36
   3  -5  -2 9847.68 375.861  32
  -3  -5   1 19327.5 567.251   7
   3  -5  -1 20153.2 586.384  26
  -3  -5   1 19370.2 560.469  11
  -3  -5   1 18606.7 552.743  14
   3  -5  -1 20654.2 554.035  36
   3  -5  -1 19152.4 589.489  32
  -3  -5   0 24380.1 661.610   7
   3  -5   0 24737.7 680.958  26
  -3  -5   0 23958.3 653.147  11
   3  -5   0 23436.3 686.747  32
  -3  -5   0 23619.5 609.786  36
   3  -5   1 1244.10 121.295  26
  -3  -5  -1 1034.51 104.667  11
  -3  -5  -2 7596.63 300.297  27
   3  -5   2 8411.79 342.778  26
  -3  -5  -2 7798.93 324.669  11
  -3  -5  -3 10.6425 23.2438  27
   3  -5   3 32.7271 29.3834  26
  -3  -5  -3-3.00013 33.8956  19
   3  -5   3-12.1668 30.8688  29
  -3  -5  -4 7602.91 319.696  27
  -3  -5  -4 7973.96 346.210  19
   3  -5   4 7594.21 367.940  29
   3  -5   5 1300.97 149.868  29
  -3  -5  -5 1260.40 125.378  27
  -3  -5  -5 1190.27 129.698  19
   3  -5   5 1371.76 131.367  58
  -3  -5  -6 8817.64 372.631  27
  -3  -5  -6 8537.72 388.538  19
   3  -5   6 9514.13 433.691  29
  -3  -5  -6 9398.47 326.354  89
   3  -5   6 8508.95 365.170  58
   3  -5   7 1610.13 168.119  29
  -3  -5  -7 1301.52 135.397  27
  -3  -5  -7 1459.89 116.146  89
   3  -5   7 1581.84 145.654  58
  -3  -5  -8 8283.42 305.124  89
   3  -5   8 8509.80 357.665  58
   3  -5   8 8104.12 339.324  64
  -3  -5  -9 776.532 86.0394  50
  -3  -5  -9 806.737 80.8600  89
   3  -5   9 697.269 89.5631  64
   3  -5   9 765.954 96.1493  58
  -3  -5 -10 335.959 51.7106  50
  -3  -5 -10 306.049 54.0105  60
   3  -5  10 327.101 57.3852  64
   3  -5  10 290.113 57.0363  58
  -3  -5 -11 827.831 70.7596  50
  -3  -5 -11 781.681 70.9406  60
   3  -5  11 774.686 75.4838  64
   3  -5  11 930.493 87.4244  65
   3  -5  11 791.771 81.5997  58
  -3  -5 -12 2880.33 116.453  73
  -3  -5 -12 2763.30 119.012  74
   3  -5  12 3027.79 133.023  65
  -3  -5 -12 2696.62 114.865  60
   3  -5  12 2934.38 135.788  58
   3  -4 -15 1018.30 68.6228  96
   3  -4 -14 540.830 59.7572  80
   3  -4 -14 652.284 65.7302  96
   3  -4 -13 2864.28 145.436  89
   3  -4 -13 3058.17 161.604  96
   3  -4 -13 2506.92 149.118  80
   3  -4 -13 2674.33 171.590  87
   3  -4 -12 6051.25 259.799  80
   3  -4 -12 6227.75 258.760  96
   3  -4 -12 5959.06 241.892  89
   3  -4 -12 5659.56 278.286  87
   3  -4 -11 2708.28 167.563  96
   3  -4 -11 2639.04 160.137  89
   3  -4 -11 2389.67 178.707  87
   3  -4 -11 2445.55 161.080  85
   3  -4 -11 2455.07 165.368  79
  -3  -4  10 71.5587 44.5989  35
   3  -4 -10 66.4351 37.4185  22
   3  -4 -10 85.9422 42.4492  79
   3  -4 -10 56.6744 38.2442  85
   3  -4 -10 22.1944 33.3470  87
   3  -4 -10 78.3097 33.2885  63
  -3  -4   9 799.810 120.957  35
   3  -4  -9 830.747 116.498  22
   3  -4  -9 953.924 110.403  87
   3  -4  -9 1021.01 104.804  79
   3  -4  -9 1051.16 101.922  85
   3  -4  -9 1072.84 102.026  96
   3  -4  -9 964.416 98.2824  63
  -3  -4   8 8833.61 417.713  10
   3  -4  -8 7973.57 364.261  22
  -3  -4   8 8509.01 391.066  35
  -3  -4   7 13114.4 505.277  13
   3  -4  -7 13629.0 459.602  28
   3  -4  -7 13198.5 402.114  27
  -3  -4   7 12352.7 498.049  10
   3  -4  -7 12160.6 449.351  22
  -3  -4   7 12082.2 465.091  35
  -3  -4   6 321.091 67.4646  13
  -3  -4   6 229.629 59.5650  10
   3  -4  -6 417.739 57.4200  27
   3  -4  -6 515.732 75.0490  28
   3  -4  -6 406.402 67.8025  22
  -3  -4   6 220.257 53.3996  35
   3  -4  -6 341.385 60.0446  36
   3  -4  -5 6120.32 266.792  28
  -3  -4   5 5923.76 285.516  13
   3  -4  -5 6054.28 229.017  27
   3  -4  -5 6648.93 253.190  36
   3  -4  -5 5764.52 261.916  32
  -3  -4   5 5769.80 265.013  35
  -3  -4   4 6185.25 273.289  13
   3  -4  -4 6198.68 260.647  28
   3  -4  -4 5895.95 257.142  32
   3  -4  -4 6247.28 239.269  36
  -3  -4   3 1391.56 120.231  10
  -3  -4   3 1274.97 107.583  13
  -3  -4   3 1160.19 149.491   5
   3  -4  -3 1295.52 110.765  32
   3  -4  -3 1410.96 100.655  36
  -3  -4   2 41266.8 924.305   7
  -3  -4   2 38071.9 914.423  14
  -3  -4   2 39218.2 928.215  10
  -3  -4   2 41623.8 1123.87   5
   3  -4  -2 39658.8 891.088  36
   3  -4  -2 39442.9 940.220  32
   3  -4  -1 11583.4 364.150  26
  -3  -4   1 10449.7 459.129   5
  -3  -4   1 10819.5 349.677   7
  -3  -4   1 10056.2 333.529  14
   3  -4  -1 10821.7 330.069  36
   3  -4  -1 11167.5 374.436  32
  -3  -4   0 37162.7 886.278   7
  -3  -4   0 38036.7 880.802  11
  -3  -4   0 42201.2 1019.05   6
  -3  -4   0 36381.3 858.368  14
  -3  -4   0 35020.2 1018.45   5
   3  -4   0 38918.3 903.203  26
  -3  -4   0 39539.6 841.865  36
   3  -4   1 34726.4 847.204  26
  -3  -4  -1 35405.6 835.660  11
  -3  -4  -1 35846.1 939.266   6
  -3  -4  -2 16331.4 459.190  27
  -3  -4  -2 17117.0 487.868  11
   3  -4   2 16532.4 492.325  26
  -3  -4  -2 16999.2 565.766   6
   3  -4   2 17212.7 530.296  29
   3  -4   2 16436.3 495.257  35
  -3  -4  -3 1708.90 122.154  27
  -3  -4  -3 1575.72 125.876  19
   3  -4   3 1680.70 137.746  35
   3  -4   4 31172.6 821.774  29
  -3  -4  -4 29680.1 772.467  19
  -3  -4  -4 28897.7 738.934  27
   3  -4   5 12408.3 462.803  29
  -3  -4  -5 11203.2 399.541  27
  -3  -4  -5 12142.0 434.423  19
   3  -4   5 11174.9 448.403  35
   3  -4   6 5706.77 306.317  29
  -3  -4  -6 5114.23 261.728  27
  -3  -4  -6 5726.50 290.652  19
  -3  -4  -6 5580.99 291.441  17
   3  -4   6 5408.18 307.524  35
   3  -4   7 19677.7 612.801  46
   3  -4   7 19243.2 677.149  35
  -3  -4  -7 19356.9 608.685  27
  -3  -4  -7 18937.5 626.106  17
   3  -4   7 19730.8 656.560  29
   3  -4   7 19301.9 590.613  83
  -3  -4  -7 20114.8 549.448  89
   3  -4   7 19030.0 601.241  64
   3  -4   7 20042.2 607.711  67
   3  -4   8 18021.8 589.234  46
  -3  -4  -8 18478.9 606.074  33
   3  -4   8 18561.4 668.625  35
  -3  -4  -8 18454.4 535.870  50
   3  -4   8 19463.1 648.163  29
  -3  -4  -8 17048.6 579.875  27
   3  -4   8 18080.0 568.203  83
  -3  -4  -8 18507.2 525.035  89
   3  -4   8 17611.6 578.895  64
   3  -4   8 18135.7 582.486  67
   3  -4   9 1790.51 154.717  46
  -3  -4  -9 1828.52 135.603  50
   3  -4   9 1865.15 149.844  83
  -3  -4  -9 1793.87 130.962  89
   3  -4   9 1661.28 148.765  64
   3  -4   9 1857.11 154.303  67
   3  -4  10 10219.0 389.267  46
  -3  -4 -10 9930.99 341.845  50
   3  -4  10 9743.58 362.719  83
   3  -4  10 9786.49 383.287  64
  -3  -4 -10 9734.99 346.691  60
   3  -4  10 10040.5 381.430  67
  -3  -4 -11 1377.51 102.301  50
   3  -4  11 1402.87 122.768  64
   3  -4  11 1452.98 123.616  58
  -3  -4 -11 1502.51 109.740  60
  -3  -4 -12 506.514 49.9193  47
   3  -4  12 535.770 66.8059  58
  -3  -4 -12 429.732 53.8465  74
  -3  -4 -12 517.693 55.7185  73
  -3  -4 -12 496.861 55.7994  60
   3  -4  12 377.718 58.0155  64
   3  -4  12 461.216 57.8404  65
   3  -4  13 8322.93 245.509  58
  -3  -4 -13 7863.93 223.557  74
   3  -4  13 7881.75 243.934  64
   3  -3 -15 8333.32 256.552  96
  -3  -3  15 7152.13 257.980  67
   3  -3 -14 1872.56 124.565  80
   3  -3 -14 2000.66 126.493  96
   3  -3 -13 4105.79 233.589  87
   3  -3 -13 3943.14 201.969  80
   3  -3 -13 3770.27 179.030  89
   3  -3 -13 4052.68 201.582  96
   3  -3 -12 877.336 88.1066  89
   3  -3 -12 832.323 95.9505  80
   3  -3 -12 852.260 109.903  87
   3  -3 -12 1037.81 102.648  96
  -3  -3  11 2255.72 213.604  35
   3  -3 -11 1792.55 180.856  22
   3  -3 -11 1985.94 137.227  89
   3  -3 -11 2068.26 171.068  87
   3  -3 -11 2159.03 150.004  96
  -3  -3  10 7490.24 391.268  35
  -3  -3  10 6521.95 365.121  10
   3  -3 -10 6416.55 348.174  22
   3  -3 -10 6712.06 286.773  82
   3  -3 -10 7113.74 276.888  89
   3  -3 -10 7315.66 331.443  87
   3  -3 -10 7029.17 295.041  79
   3  -3 -10 7169.78 287.126  85
   3  -3 -10 7782.88 297.356  96
   3  -3 -10 6803.02 283.096  63
   3  -3  -9 10098.7 428.331  22
  -3  -3   9 11085.5 468.003  35
   3  -3  -8 7473.65 340.873  22
  -3  -3   8 7781.89 381.710  13
  -3  -3   8 7927.07 367.509  35
  -3  -3   7 9729.95 411.290  13
   3  -3  -7 9509.53 307.309  27
   3  -3  -7 9344.57 365.757  22
  -3  -3   7 9674.89 392.729  35
  -3  -3   6 56129.9 1307.15  13
   3  -3  -6 56633.7 1231.46  28
  -3  -3   6 54883.6 1254.87  12
   3  -3  -6 54057.0 1153.24  27
  -3  -3   6 57467.2 1462.28   5
  -3  -3   5 38876.2 968.170  13
  -3  -3   5 39026.3 935.772  12
   3  -3  -5 39603.4 851.087  27
   3  -3  -5 39043.8 909.598  28
  -3  -3   5 39961.1 1110.58   5
   3  -3  -5 39301.1 919.124  22
  -3  -3   5 38428.7 915.031   9
   3  -3  -5 39848.2 881.699  36
  -3  -3   4 39528.5 894.299   9
   3  -3  -4 38305.3 880.662  28
   3  -3  -4 37911.4 873.613  22
  -3  -3   4 37508.5 867.496   8
  -3  -3   4 40559.2 1076.10   5
   3  -3  -4 38228.1 891.021  32
   3  -3  -4 39312.1 850.968  36
  -3  -3   3 13893.0 520.068   5
  -3  -3   3 13062.7 393.415   4
   3  -3  -3 14436.8 382.019  22
   3  -3  -3 13593.7 404.602  32
   3  -3  -3 15004.4 376.587  36
  -3  -3   2 35725.0 971.415   5
   3  -3  -2 36998.8 852.345   4
  -3  -3   2 36866.6 837.330   4
   3  -3  -2 38098.4 852.756  32
   3  -3  -2 36686.7 799.903  36
  -3  -3   1 32581.0 898.438   5
  -3  -3   1 33793.3 789.993   4
  -3  -3   1 34927.9 773.700   7
   3  -3  -1 32897.4 794.322   4
   3  -3  -1 34487.7 780.121  26
   3  -3  -1 33890.9 796.291  32
  -3  -3   0 48378.5 1062.93  21
  -3  -3   0 50195.1 1066.35   7
   3  -3   0 49583.7 1073.64  26
  -3  -3   0 50255.1 1059.52  11
  -3  -3   0 48496.1 1038.33  14
  -3  -3   0 52872.6 1167.48   6
  -3  -3   0 51134.0 1020.47  36
   3  -3   1 44015.8 979.106  29
  -3  -3  -1 40509.3 939.410  21
  -3  -3  -1 42319.0 900.747  27
   3  -3   1 42692.5 936.291  26
  -3  -3  -1 42297.5 923.612  11
  -3  -3  -1 43323.0 1021.95   6
   3  -3   1 41337.8 954.807  35
   3  -3   2 32207.8 772.452  29
  -3  -3  -2 30014.5 751.561  21
  -3  -3  -2 31133.9 705.361  27
  -3  -3  -2 31423.3 727.296  11
  -3  -3  -2 30405.7 729.991  19
  -3  -3  -2 32150.1 817.783   6
   3  -3   2 30977.8 698.065  14
   3  -3   2 30059.4 759.067  35
   3  -3   3 2253.81 147.431  29
  -3  -3  -3 2078.40 121.650  27
  -3  -3  -3 1950.91 128.404  19
   3  -3   3 1942.98 142.111  35
   3  -3   4 12704.3 424.188  29
  -3  -3  -4 12617.7 384.268  27
  -3  -3  -4 12772.1 406.752  19
   3  -3   4 12325.0 432.108  35
   3  -3   5 13513.5 450.209  29
  -3  -3  -5 12042.3 401.120  27
  -3  -3  -5 13140.4 434.731  19
  -3  -3  -5 13261.0 441.284  17
   3  -3   5 12012.5 452.301  35
   3  -3   6 17883.3 569.371  29
  -3  -3  -6 17086.6 527.869  27
  -3  -3  -6 18949.7 569.659  17
   3  -3   6 16847.4 589.030  35
   3  -3   7 7537.57 340.948  29
  -3  -3  -7 6952.00 307.971  27
  -3  -3  -7 6392.28 310.890  17
   3  -3   7 6911.43 359.145  35
   3  -3   8 24272.5 723.210  46
  -3  -3  -8 24539.3 723.771  33
   3  -3   8 24694.5 803.822  35
  -3  -3  -8 25187.5 659.835  50
   3  -3   8 25831.9 753.564  29
  -3  -3  -8 23655.2 706.079  27
  -3  -3  -8 24259.0 645.492  89
   3  -3   8 24887.8 712.348  83
   3  -3   8 24594.0 720.049  64
   3  -3   8 24476.2 719.938  67
   3  -3   9 12515.2 468.153  46
   3  -3   9 12250.6 530.890  35
  -3  -3  -9 12346.0 408.120  50
  -3  -3  -9 12008.8 453.096  27
   3  -3   9 12109.6 449.358  83
  -3  -3  -9 12244.7 401.770  89
   3  -3   9 12125.5 458.771  67
  -3  -3  -9 12177.3 415.072  60
   3  -3   9 12949.1 470.347  64
   3  -3  10 7196.59 332.215  46
  -3  -3 -10 7354.88 288.209  50
   3  -3  10 7114.42 321.248  83
   3  -3  10 6669.35 321.722  64
  -3  -3 -10 7404.85 295.299  60
   3  -3  10 7000.11 327.257  67
  -3  -3 -11 1263.90 104.928  50
   3  -3  11 1331.53 129.574  46
   3  -3  11 1253.68 120.348  83
  -3  -3 -11 1261.78 108.693  60
   3  -3  11 1218.26 124.682  67
   3  -3  11 1139.00 118.760  64
  -3  -3 -12 3149.98 146.309  47
   3  -3  12 3309.69 188.779  46
   3  -3  12 3086.85 175.351  83
  -3  -3 -12 3292.60 163.294  74
  -3  -3 -12 3119.50 155.918  60
   3  -3  12 3279.41 186.225  67
   3  -3  12 3192.13 185.295  64
  -3  -3 -12 3405.03 161.352  73
   3  -3  12 3206.81 177.568  58
   3  -3  13 5649.93 209.072  58
   3  -3  13 5436.59 218.406  64
  -3  -3 -13 5218.54 180.081  73
  -3  -3 -13 5382.14 190.686  74
  -3  -2  16 144.680 30.6372  46
   3  -2 -16 192.653 33.3906  96
  -3  -2  16 184.615 37.4170  67
   3  -2 -15 448.498 57.1258  96
  -3  -2  15 324.040 51.4899  83
  -3  -2  14 2035.26 144.877  83
   3  -2 -14 2192.46 142.854  80
   3  -2 -14 2227.98 141.807  96
   3  -2 -13 13950.6 434.863  96
   3  -2 -13 14070.9 492.327  87
  -3  -2  12 25691.4 842.043  35
   3  -2 -12 25291.0 740.917  87
   3  -2 -12 24711.0 638.553  89
   3  -2 -12 24631.1 675.658  80
   3  -2 -12 25327.8 671.938  96
  -3  -2  11 14071.0 570.110  35
   3  -2 -11 12981.1 437.317  80
   3  -2 -11 12950.7 481.899  87
   3  -2 -11 13823.3 437.020  96
   3  -2 -11 12585.2 525.023  22
   3  -2 -10 7086.47 359.517  22
  -3  -2  10 7954.45 397.304  35
   3  -2  -9 4761.27 269.680  22
  -3  -2   9 4776.68 297.401  13
  -3  -2   9 5104.72 293.991  35
  -3  -2   8 2404.93 194.220  13
   3  -2  -8 2356.09 173.932  22
  -3  -2   8 2216.68 155.573  34
  -3  -2   8 2341.56 184.682  35
  -3  -2   7 7559.20 338.076  13
   3  -2  -7 7064.96 298.638  22
  -3  -2   7 7618.05 383.538   5
  -3  -2   7 6989.48 280.508  34
  -3  -2   6 28657.8 763.714  13
  -3  -2   6 27424.5 730.750  12
   3  -2  -6 27964.0 628.950  27
   3  -2  -6 27495.7 714.381  22
  -3  -2   6 27993.1 836.453   5
  -3  -2   6 28694.0 694.798  34
  -3  -2   5 12430.8 475.181   5
   3  -2  -5 12805.2 318.419  27
  -3  -2   5 12636.4 399.975  12
  -3  -2   5 12784.4 379.552   1
   3  -2  -5 12250.2 380.210  22
  -3  -2   5 12813.8 392.193   9
   3  -2  -5 12750.8 370.224  28
  -3  -2   5 11894.3 355.741   8
  -3  -2   4 14240.6 394.801   1
  -3  -2   4 14698.3 402.549   8
   3  -2  -4 15380.5 404.516  28
  -3  -2   4 15193.6 511.856   5
   3  -2  -4 14678.1 349.430  27
  -3  -2   4 14876.3 425.588   9
  -3  -2   4 16222.3 408.800   2
   3  -2  -4 14949.7 413.192  22
   3  -2  -4 14869.0 412.855  32
   3  -2  -4 15181.3 378.108  36
   3  -2  -3 62859.1 1285.86  28
  -3  -2   3 62943.1 1302.49   2
   3  -2  -3 62435.6 1291.64  22
   3  -2  -3 60587.5 1301.49  32
   3  -2  -3 63977.1 1254.88  36
   3  -2  -2 13302.7 339.862   4
  -3  -2   2 13544.8 370.487   2
  -3  -2   2 12566.4 322.811   4
  -3  -2   2 13365.1 396.165   6
   3  -2  -2 12291.6 332.487  22
   3  -2  -2 13218.0 315.859  36
   3  -2  -2 13101.3 357.252  32
   3  -2  -1 134451. 2621.74  26
   3  -2  -1 138812. 2608.61  22
  -3  -2   1 131449. 2612.93   7
   3  -2  -1 140950. 2626.14   4
  -3  -2   1 133435. 2703.55   6
   3  -2  -1 139237. 2650.36  32
   3  -2  -1 132826. 2587.78  36
  -3  -2   0 18496.5 415.856  27
  -3  -2   0 18465.9 437.931   7
  -3  -2   0 19020.1 435.304  11
   3  -2   0 18633.1 455.324   4
  -3  -2   0 19513.5 519.353   6
   3  -2   0 19485.8 449.017  26
   3  -2   0 18107.2 423.998  22
  -3  -2   0 18215.4 414.603  14
  -3  -2   0 19522.3 508.392   3
   3  -2   0 18946.9 475.702  35
   3  -2   1 12544.5 357.075  29
  -3  -2  -1 12031.1 304.937  27
  -3  -2  -1 11843.3 317.859  11
  -3  -2  -1 11981.9 326.387  19
  -3  -2  -1 12890.2 395.622   6
   3  -2   1 12597.8 352.138   1
   3  -2   1 12050.3 358.588  35
   3  -2   2 19591.2 500.722  29
  -3  -2  -2 18727.3 515.182  21
  -3  -2  -2 19312.9 458.872  27
  -3  -2  -2 19300.9 485.526  19
   3  -2   2 19169.8 514.427   1
   3  -2   2 19741.0 437.893  14
   3  -2   2 18792.4 514.979  35
   3  -2   3 7010.06 250.526  29
  -3  -2  -3 6597.10 268.336  21
  -3  -2  -3 6415.05 220.883  27
  -3  -2  -3 6798.04 243.411  19
   3  -2   3 6365.37 260.818  35
   3  -2   4 25434.8 634.794  29
  -3  -2  -4 24185.8 671.979  21
  -3  -2  -4 24116.8 602.040  27
  -3  -2  -4 23937.6 625.431  19
  -3  -2  -4 25932.2 647.669  17
   3  -2   4 24468.3 663.077  35
   3  -2   5 15817.3 462.051  29
  -3  -2  -5 14265.9 431.134  27
  -3  -2  -5 15754.8 470.816  17
   3  -2   5 14333.5 486.346  35
   3  -2   6 2868.01 176.918  29
  -3  -2  -6 2598.93 163.148  27
  -3  -2  -6 2872.74 182.005  17
   3  -2   6 2938.40 202.667  35
  -3  -2  -6 3153.12 186.010  33
   3  -2   7 2489.64 174.430  29
  -3  -2  -7 2736.04 175.627  27
  -3  -2  -7 2471.12 175.715  17
   3  -2   7 2718.73 208.119  35
  -3  -2  -7 2485.08 175.637  33
  -3  -2  -8 4960.96 262.063  33
   3  -2   8 5929.36 330.324  35
   3  -2   8 5326.09 274.288  46
  -3  -2  -8 5252.67 233.726  50
  -3  -2  -8 4754.52 252.995  27
  -3  -2  -8 5374.90 232.871  89
   3  -2   8 5122.86 265.678  83
   3  -2   8 5251.74 269.924  64
   3  -2   8 5047.69 268.542  67
   3  -2   9 1538.08 172.673  35
   3  -2   9 1536.91 145.330  46
  -3  -2  -9 1305.41 113.411  50
  -3  -2  -9 1292.97 130.836  27
   3  -2   9 1429.03 131.503  93
   3  -2   9 1425.21 139.500  83
   3  -2   9 1347.04 137.702  64
   3  -2   9 1445.50 142.889  67
  -3  -2  -9 1433.38 122.180  60
   3  -2  10 5221.95 278.707  46
  -3  -2 -10 4617.32 224.679  50
   3  -2  10 4917.76 265.910  83
   3  -2  10 4933.71 254.621  93
  -3  -2 -10 4684.42 229.201  60
   3  -2  10 4838.25 269.869  67
   3  -2  10 5063.25 272.761  64
   3  -2  11 2182.42 173.448  46
  -3  -2 -11 2249.98 144.028  50
   3  -2  11 2454.81 178.983  83
   3  -2  11 2443.47 165.891  93
  -3  -2 -11 2324.30 152.270  74
   3  -2  11 2292.67 173.907  64
  -3  -2 -11 2398.80 151.566  73
   3  -2  11 2385.06 180.469  67
  -3  -2 -11 2372.30 149.991  60
   3  -2  12 2702.35 179.304  46
  -3  -2 -12 2537.25 137.052  47
   3  -2  12 2740.27 176.787  83
   3  -2  12 2284.22 149.579  93
   3  -2  12 2749.29 177.606  64
  -3  -2 -12 2636.61 149.922  74
  -3  -2 -12 2587.96 146.554  60
   3  -2  12 2491.91 171.419  67
  -3  -2 -12 2662.78 145.977  73
   3  -2  13 131.556 43.8068  46
   3  -2  13 69.7266 30.7341  83
  -3  -2 -13 71.2073 26.1962  74
  -3  -2 -13 81.7523 28.8937  73
   3  -2  13 64.8215 31.2606  67
   3  -2  13 105.806 35.6577  64
   3  -2  13 77.4769 27.3265  58
  -3  -2 -14 2448.27 104.277  48
   3  -2  14 2594.17 121.016  64
   3  -1 -16 36.9026 18.6925  96
  -3  -1  16 8.15235 17.0446  93
  -3  -1  16 45.3598 21.2306  83
  -3  -1  15 78.4193 30.1121  93
  -3  -1  15 92.4814 35.1980  83
   3  -1 -15 72.2510 33.5325  96
  -3  -1  14 2323.59 162.469  93
   3  -1 -14 2832.74 166.583  96
  -3  -1  13 457.483 74.3585  93
   3  -1 -13 549.564 79.3130  96
   3  -1 -13 479.377 73.8321  80
   3  -1 -13 421.203 78.7386  87
  -3  -1  12 1622.47 178.932  35
   3  -1 -12 1352.39 123.205  80
   3  -1 -12 1461.44 144.454  87
   3  -1 -12 1505.92 125.908  96
   3  -1 -12 1371.16 154.850  22
  -3  -1  11 7121.06 380.663  35
   3  -1 -11 6924.36 293.193  80
   3  -1 -11 6860.61 322.422  87
   3  -1 -11 7168.33 286.337  96
  -3  -1  11 6647.13 341.524  31
   3  -1 -11 6471.34 348.543  22
   3  -1 -10 27747.3 824.608  22
  -3  -1  10 29272.6 867.668  35
   3  -1  -9 5048.04 273.770  22
  -3  -1   9 5419.02 304.615  13
  -3  -1   9 4962.03 264.460  34
  -3  -1   9 5616.06 301.190  35
  -3  -1   8 4041.52 243.978  13
   3  -1  -8 3485.75 210.331  22
  -3  -1   8 3896.09 214.321  34
  -3  -1   7 37444.0 917.333  13
  -3  -1   7 35905.2 942.248   5
   3  -1  -7 33064.8 857.074  22
  -3  -1   7 34191.3 852.174  34
  -3  -1   6 29255.7 799.468   5
  -3  -1   6 29236.6 749.358  12
  -3  -1   6 30055.7 764.233  13
   3  -1  -6 28560.9 705.354   1
   3  -1  -6 29230.2 727.646  22
  -3  -1   6 29432.4 719.739  34
  -3  -1   5 11076.4 355.964  12
  -3  -1   5 10759.3 317.513   6
   3  -1  -5 10791.1 337.456  22
  -3  -1   5 10531.2 344.340   9
  -3  -1   5 10670.9 290.321  37
  -3  -1   4 8047.69 276.759   9
   3  -1  -4 8837.76 255.850  28
  -3  -1   4 8413.38 235.712  18
  -3  -1   4 8293.26 266.559   6
   3  -1  -4 8336.20 269.859  22
  -3  -1   4 7912.00 259.023   8
  -3  -1   4 8269.28 237.339  37
   3  -1  -3 762.058 57.5773  28
  -3  -1   3 784.882 66.4087   8
  -3  -1   3 704.290 49.9252   3
  -3  -1   3 1151.18 71.2734  18
  -3  -1   3 590.155 61.4193   6
   3  -1  -3 552.191 42.6825  23
   3  -1  -3 726.660 62.8230  22
   3  -1  -3 1048.97 43.9902   3
   3  -1  -3 763.070 63.4421  32
   3  -1  -2 6807.50 216.381  22
  -3  -1   2 7021.03 211.837   3
   3  -1  -2 7227.19 202.068  28
   3  -1  -2 7004.74 177.006   4
  -3  -1   2 7121.62 165.858   1
  -3  -1   2 7282.84 246.552   6
   3  -1  -2 6880.54 216.532  32
  -3  -1   1 46855.8 908.509  19
  -3  -1   1 44882.6 904.213   7
  -3  -1   1 44118.1 896.545  11
  -3  -1   1 46931.4 1003.98   6
   3  -1  -1 44873.9 944.535  22
  -3  -1   1 48791.5 973.589   3
   3  -1  -1 46285.8 946.925  32
   3  -1   0 107481. 2054.35   1
   3  -1   0 108534. 2045.24  26
  -3  -1   0 105995. 2057.11  19
  -3  -1   0 103287. 2039.20  11
  -3  -1   0 112791. 2139.67   3
   3  -1   0 107710. 2079.99  22
   3  -1   0 105323. 2108.52  35
  -3  -1  -1 45888.0 907.655  27
  -3  -1  -1 45139.9 933.951  19
  -3  -1  -1 47052.5 961.854  17
  -3  -1  -1 45178.6 1007.58   3
   3  -1   1 42396.8 931.405  22
   3  -1   1 45281.7 946.570  29
   3  -1   1 45111.8 942.483   1
   3  -1   1 45224.8 979.782  35
   3  -1   2 30286.6 655.413  29
  -3  -1  -2 28292.7 690.963  21
  -3  -1  -2 29355.6 630.448  27
  -3  -1  -2 28750.7 657.461  19
   3  -1   2 27479.7 651.871  25
  -3  -1  -2 29912.0 677.636  17
   3  -1   2 29584.6 695.805  35
   3  -1   3 4073.60 162.621  29
  -3  -1  -3 3941.08 191.122  21
  -3  -1  -3 3931.89 155.383  27
  -3  -1  -3 3962.51 185.560   1
   3  -1   3 3866.20 163.165  25
  -3  -1  -3 4130.92 182.219  17
   3  -1   3 3899.78 187.384  35
   3  -1   4 29336.4 682.048  29
  -3  -1  -4 29292.4 750.298  21
  -3  -1  -4 29019.4 679.819  27
   3  -1   4 28967.5 681.429  25
  -3  -1  -4 29248.2 718.629  17
   3  -1   4 29117.8 738.496  35
  -3  -1  -4 30558.6 713.785  33
   3  -1   5 35704.0 831.929  29
  -3  -1  -5 35956.9 838.202  27
  -3  -1  -5 37756.2 877.220  17
   3  -1   5 35298.5 900.444  35
  -3  -1  -5 36635.7 863.921  33
  -3  -1  -6 1295.27 108.563  27
  -3  -1  -6 1276.65 113.233  33
   3  -1   6 1222.79 124.634  35
  -3  -1  -7 761.997 88.4086  27
   3  -1   7 957.364 118.214  35
  -3  -1  -7 824.248 94.6453  33
  -3  -1  -8 23873.9 674.907  27
   3  -1   8 24841.1 772.100  35
  -3  -1  -8 23806.2 674.205  33
   3  -1   9 1019.40 141.800  35
   3  -1   9 917.012 112.366  46
  -3  -1  -9 884.003 90.9018  50
  -3  -1  -9 921.024 106.802  27
   3  -1   9 1107.60 122.691  83
   3  -1   9 976.795 114.390  93
   3  -1   9 842.575 109.528  67
   3  -1   9 1062.00 119.214  64
  -3  -1  -9 1098.65 104.170  60
   3  -1  10 3899.94 236.295  46
   3  -1  10 4415.01 294.721  35
  -3  -1 -10 3728.85 198.491  50
  -3  -1 -10 3534.59 220.775  27
   3  -1  10 3727.02 228.477  93
   3  -1  10 3956.58 236.352  83
  -3  -1 -10 3682.27 199.800  60
  -3  -1 -10 4142.60 215.009  74
   3  -1  10 4123.99 240.724  64
  -3  -1 -10 3958.20 207.998  73
   3  -1  10 3920.97 240.191  67
   3  -1  11 1530.66 142.623  46
  -3  -1 -11 1403.01 113.697  47
   3  -1  11 1400.66 132.459  93
   3  -1  11 1478.59 140.228  83
  -3  -1 -11 1284.59 111.259  60
   3  -1  11 1608.46 145.875  64
  -3  -1 -11 1395.49 119.264  74
  -3  -1 -11 1374.62 115.400  73
   3  -1  11 1537.15 145.062  67
  -3  -1 -12 1447.36 104.249  47
   3  -1  12 1432.37 129.683  46
   3  -1  12 1549.86 136.698  83
   3  -1  12 1302.71 121.290  93
  -3  -1 -12 1583.07 113.097  73
  -3  -1 -12 1401.87 109.137  74
   3  -1  12 1674.58 136.806  64
   3  -1  12 1505.69 135.814  67
   3  -1  13 6681.23 265.458  46
   3  -1  13 6435.05 260.930  83
  -3  -1 -13 6115.14 222.781  74
   3  -1  13 6302.16 249.879  93
   3  -1  13 6364.48 262.845  67
  -3  -1 -13 5971.77 214.866  73
   3  -1  13 6264.62 252.343  64
  -3  -1 -14 2377.20 108.892  48
   3  -1  14 2318.02 113.933  93
   3  -1  14 2638.40 122.345  64
  -3   0  16 108.100 29.0199  93
  -3   0  16 151.060 35.9272  83
   3   0 -16 231.164 38.6141  96
   3   0 -16 213.365 35.8357  56
  -3   0  15 543.437 72.8362  93
   3   0 -15 616.113 71.5278  96
  -3   0  14 2223.80 166.937  93
   3   0 -14 2533.93 158.316  96
   3   0 -13 7594.33 316.121  80
   3   0 -13 8030.77 345.697  87
   3   0 -13 8684.45 328.935  96
  -3   0  13 7646.67 322.531  71
  -3   0  12 3850.21 270.780  35
   3   0 -12 3427.51 246.933  22
  -3   0  12 3480.50 255.830  31
   3   0 -12 3690.53 226.943  87
   3   0 -12 3472.80 204.474  80
   3   0 -12 3855.96 208.796  96
  -3   0  12 3675.75 216.753  71
  -3   0  11 2009.25 189.970  35
   3   0 -11 1650.48 166.053  22
  -3   0  11 1864.44 177.279  31
   3   0 -11 1833.91 152.003  87
   3   0 -11 1698.60 135.851  80
   3   0 -11 1848.70 136.415  96
  -3   0  11 1835.97 149.651  71
   3   0 -10 2798.23 205.261  22
  -3   0  10 3153.98 227.337  35
   3   0  -9 9999.98 396.673  22
  -3   0   9 10285.4 425.780  13
  -3   0   9 10491.9 415.427  34
  -3   0   9 10776.4 425.488  35
  -3   0   8 29.4559 30.9546  13
   3   0  -8 19.5864 29.3357  22
   3   0  -8 27.5569 18.6055  30
  -3   0   8 0.35989 25.7833  34
  -3   0   7 42621.3 1011.24  13
   3   0  -7 42058.7 980.141  22
   3   0  -7 41155.8 883.058  30
  -3   0   7 40665.5 982.731  34
  -3   0   7 40702.8 918.358  37
  -3   0   6 39802.3 926.551   5
  -3   0   6 37888.5 917.628  12
   3   0  -6 37140.2 854.664   1
  -3   0   6 38190.7 827.759  16
   3   0  -6 39744.0 896.841  22
   3   0  -6 38247.4 805.466  30
  -3   0   6 38292.9 899.258  34
  -3   0   6 38054.5 846.973  37
  -3   0   5 8502.37 301.834  12
   3   0  -5 9335.81 261.363   1
  -3   0   5 8732.27 257.343  16
   3   0  -5 9271.63 296.026  22
  -3   0   5 8699.90 302.901   9
   3   0  -5 9371.58 235.577  30
  -3   0   5 8755.31 294.663  34
  -3   0   5 8495.36 264.638  37
   3   0  -4 6697.02 226.343  22
  -3   0   4 5964.52 226.608   9
  -3   0   4 6144.35 202.282  37
  -3   0   3 216192. 4158.00  15
  -3   0   3 222815. 4217.31  18
   3   0  -3 223194. 4136.63   4
   3   0  -3 227859. 4239.49  22
  -3   0   3 220494. 4240.88   8
  -3   0   3 227869. 4223.18  37
  -3   0   2 68793.0 1426.57  18
   3   0  -2 70918.7 1388.84   2
   3   0  -2 69998.8 1431.83  22
   3   0  -1 341609. 6420.52   3
  -3   0   1 337704. 6414.61  17
   3   0  -1 334994. 6416.44  23
   3   0  -1 348224. 6435.69  22
  -3   0   1 345154. 6402.64  33
   3   0  -1 342612. 6398.34  32
   3   0   0 19050.4 457.974   3
  -3   0   0 18572.3 442.260  17
  -3   0   0 17887.6 381.811   4
   3   0   0 20126.7 443.326  23
   3   0   0 16955.3 435.618  22
  -3   0   0 18151.5 428.404  33
  -3   0  -1 299766. 5654.18  27
   3   0   1 306187. 5712.01  25
  -3   0  -1 306126. 5677.71   1
  -3   0  -1 302610. 5721.99  17
   3   0   1 291162. 5706.37  22
   3   0   1 292185. 5749.25   3
   3   0   1 311252. 5731.51  35
  -3   0  -1 307016. 5707.16  33
  -3   0  -2 1165.64 69.6946  27
   3   0   2 1136.17 81.7139  25
  -3   0  -2 1088.26 84.7688  17
  -3   0  -2 1146.65 79.7011   1
   3   0   2 1181.23 98.0158   3
   3   0   2 1291.34 66.0651  29
  -3   0  -2 1257.80 86.2741  33
   3   0   2 1214.48 90.3910  35
  -3   0  -3 45123.4 1000.28  21
  -3   0  -3 44452.5 934.941  27
   3   0   3 44023.8 961.511  25
  -3   0  -3 43770.9 978.676  17
  -3   0  -3 44699.5 986.266   1
  -3   0  -3 44110.6 970.018  33
   3   0   3 43739.4 989.120  35
  -3   0  -4 61199.2 1264.10  27
   3   0   4 60456.6 1286.74  25
  -3   0  -4 61542.8 1337.52  21
   3   0   4 59518.8 1319.89  35
  -3   0  -4 60141.0 1291.83  33
  -3   0  -5 24.8610 22.8697  27
   3   0   5 12.0239 19.6363  25
  -3   0  -5 48.6446 31.6647  33
   3   0   5 8.58685 23.7671  35
   3   0   6 1426.87 111.774  25
  -3   0  -6 1325.15 107.882  27
   3   0   6 1331.79 106.102  23
   3   0   6 1485.43 132.431  35
  -3   0  -6 1395.81 114.698  33
  -3   0  -7 43751.1 1048.63  27
  -3   0  -7 46156.3 1076.29  15
   3   0   7 45540.4 1133.62  35
  -3   0  -8 8514.14 341.342  27
  -3   0  -8 9218.95 369.216  20
   3   0   8 9156.72 404.010  35
  -3   0  -9 540.760 75.7500  47
   3   0   9 608.645 90.7818  46
   3   0   9 458.858 91.1632  35
  -3   0  -9 731.599 100.090  20
  -3   0  -9 401.474 71.3963  27
   3   0   9 527.207 85.6569  83
   3   0   9 436.477 78.1346  93
  -3   0  -9 567.792 75.6151  74
  -3   0  -9 528.823 74.0705  73
  -3   0  -9 608.441 79.9470  60
   3   0   9 536.902 84.2408  67
   3   0   9 426.994 74.1490  64
   3   0  10 15094.1 513.934  46
   3   0  10 14728.1 575.153  35
  -3   0 -10 15176.4 467.638  47
  -3   0 -10 14177.1 498.315  27
   3   0  10 15810.1 527.102  83
   3   0  10 15252.8 522.764  93
  -3   0 -10 15001.4 467.582  73
   3   0  10 15106.0 509.072  64
   3   0  10 15247.3 520.283  67
  -3   0 -10 14840.5 462.627  60
  -3   0 -10 15092.9 472.010  74
  -3   0 -11 3245.72 178.413  47
   3   0  11 3058.06 202.253  46
   3   0  11 3089.31 203.586  83
   3   0  11 3186.45 207.171  93
  -3   0 -11 3236.22 179.795  73
   3   0  11 3229.41 208.096  67
  -3   0 -11 3171.71 180.795  74
   3   0  11 3466.02 209.902  64
   3   0  12 9912.93 367.511  46
  -3   0 -12 9660.48 315.341  47
   3   0  12 9417.66 363.525  83
  -3   0 -12 9364.55 324.129  74
   3   0  12 9928.88 373.761  93
  -3   0 -12 9295.87 318.076  73
   3   0  12 9584.79 367.062  67
   3   0  12 9737.00 356.082  64
   3   0  13 2727.78 156.396  46
  -3   0 -13 2409.46 132.842  48
   3   0  13 2779.06 162.199  83
   3   0  13 2631.27 158.193  93
   3   0  13 2696.04 158.030  67
   3   0  13 2522.39 143.697  64
  -3   0 -14 2846.22 123.125  48
   3   0  14 3050.73 135.667  46
   3   0  14 3133.47 144.647  83
   3   0  14 2746.46 136.726  93
  -3   1  16 41.8505 23.3907  93
  -3   1  16 69.1964 30.9286  83
   3   1 -16 63.0844 19.8869  95
   3   1 -16 46.5353 18.7627  56
   3   1 -15 83.6747 32.0973  96
  -3   1  15 147.673 42.1293  93
   3   1 -15 159.219 39.1345  56
  -3   1  15 89.8144 31.3649  71
   3   1 -14 2758.34 167.678  96
  -3   1  14 2518.64 179.028  93
  -3   1  14 2485.01 166.371  71
   3   1 -13 584.567 80.2273  96
  -3   1  13 379.071 71.2346  71
  -3   1  12 1349.73 159.952  31
  -3   1  12 1623.47 140.867  77
   3   1 -12 1453.83 134.563  87
   3   1 -12 1517.70 129.957  96
  -3   1  12 1368.00 134.516  71
  -3   1  11 6594.97 342.872  35
   3   1 -11 6467.97 328.474  22
  -3   1  11 6387.36 354.153  31
  -3   1  11 6583.96 302.666  77
   3   1 -11 7013.25 296.352  80
   3   1 -11 7548.46 297.324  96
   3   1 -11 6762.46 302.335  87
  -3   1  11 6747.37 314.992  71
   3   1 -10 26441.2 775.218  22
   3   1 -10 27659.3 712.967  30
  -3   1  10 28370.4 811.498  35
   3   1  -9 4617.09 251.149  22
   3   1  -9 5129.68 222.829  30
  -3   1   9 5473.99 277.873  35
   3   1  -8 3739.67 206.748  22
   3   1  -8 3711.96 173.922  30
  -3   1   8 3817.64 215.965  13
  -3   1   8 4050.86 229.329  34
  -3   1   8 3804.22 197.151  37
  -3   1   7 35299.4 863.130  13
   3   1  -7 35684.7 851.069  22
   3   1  -7 34968.4 785.803  30
  -3   1   7 33991.2 869.246  34
  -3   1   7 34646.5 832.477  37
  -3   1   6 28881.3 722.241  13
   3   1  -6 29259.3 712.905  22
   3   1  -6 30380.5 661.297  30
  -3   1   6 27987.2 701.120  37
  -3   1   6 29557.8 735.453  34
  -3   1   5 10411.5 339.562  12
   3   1  -5 10754.4 296.452   4
  -3   1   5 10444.6 316.228  16
   3   1  -5 10905.2 330.009  22
   3   1  -5 11418.7 292.732  30
  -3   1   5 10937.2 342.554  34
  -3   1   5 10640.1 325.563  37
  -3   1   4 8213.49 267.877  12
   3   1  -4 8114.47 219.316   4
  -3   1   4 7726.76 250.751  16
  -3   1   4 7737.58 266.486   9
   3   1  -4 8286.94 261.251  22
   3   1  -4 8717.38 227.983  30
  -3   1   4 7628.03 262.869  34
  -3   1   4 7690.33 254.034  37
  -3   1   3 691.584 65.2111   9
   3   1  -3 782.954 50.5648  30
  -3   1   3 703.049 61.6858  37
   3   1  -2 6807.87 205.737  25
  -3   1   2 6879.70 194.933  15
   3   1  -2 7047.35 224.678  22
   3   1  -2 7364.20 191.868  30
  -3   1   2 6918.33 220.481  37
  -3   1   1 45073.3 888.721  20
   3   1  -1 45127.4 906.746  30
  -3   1   1 43817.3 947.831  18
   3   1  -1 44750.7 938.622  25
  -3   1   1 45296.8 929.697  15
   3   1  -1 46108.9 954.571   2
   3   1  -1 46372.4 958.202  22
  -3   1   1 44314.9 938.895   8
  -3   1   0 104832. 2077.45   8
  -3   1   0 104377. 2054.21  20
  -3   1   0 107664. 2099.86  18
   3   1   0 109159. 2098.86  25
   3   1   0 107809. 2122.98   2
   3   1   0 109672. 2111.77  22
   3   1   0 108764. 2060.70  30
   3   1   0 105861. 2093.36  23
  -3   1   0 105483. 2092.02  15
  -3   1  -1 44915.5 935.092   8
  -3   1  -1 45821.7 941.484  20
  -3   1  -1 44960.9 943.702   4
   3   1   1 46304.0 1006.82   2
  -3   1  -1 46097.9 962.742  18
   3   1   1 46159.7 970.957  25
   3   1   1 45798.5 959.818  23
  -3   1  -1 47162.0 975.547  15
   3   1   1 42531.5 970.388  22
  -3   1  -2 28835.3 633.640  27
  -3   1  -2 29521.8 662.436  20
  -3   1  -2 29236.7 661.488  18
   3   1   2 30212.9 682.344  25
  -3   1  -2 28103.1 666.537   4
   3   1   2 29812.9 668.803  23
  -3   1  -2 29527.6 684.181  15
   3   1   2 29320.6 676.438  35
  -3   1  -3 4329.20 190.497  21
  -3   1  -3 4116.26 159.442  27
  -3   1  -3 4144.43 175.697  20
  -3   1  -3 4140.26 164.387  18
   3   1   3 4360.71 187.377  25
  -3   1  -3 4131.65 187.348   4
   3   1   3 4182.39 172.014  23
  -3   1  -3 4131.14 184.247  15
   3   1   3 3935.78 178.631  35
  -3   1  -4 29673.2 735.522  21
  -3   1  -4 28989.6 678.649  27
  -3   1  -4 29332.6 705.774  20
   3   1   4 29068.9 715.849  25
   3   1   4 29118.2 689.831  23
  -3   1  -4 29715.8 717.645  15
   3   1   4 29539.6 722.119  35
  -3   1  -5 36483.6 850.387  27
  -3   1  -5 37592.5 878.725  20
   3   1   5 36714.3 877.520  25
   3   1   5 36810.3 848.310  23
  -3   1  -5 38981.6 887.451  15
   3   1   5 35545.7 885.531  35
  -3   1  -6 1333.07 115.298  20
   3   1   6 1038.21 103.329  25
  -3   1  -6 1142.70 100.625  27
  -3   1  -6 1227.13 108.875  15
   3   1   6 1105.36 110.570  35
  -3   1  -7 659.463 89.0941  20
  -3   1  -7 692.696 83.6231  27
   3   1   7 706.702 88.8495  25
  -3   1  -7 864.811 96.3445  15
   3   1   7 766.005 99.2376  35
  -3   1  -8 25001.0 717.598  20
   3   1   8 24761.5 739.437  35
  -3   1  -9 928.544 99.0416  47
   3   1   9 1126.45 115.020  46
  -3   1  -9 832.106 107.328  20
   3   1   9 999.233 109.999  83
   3   1   9 944.403 114.641  93
  -3   1  -9 1177.18 109.355  96
  -3   1  -9 945.866 98.7735  74
   3   1   9 854.396 103.071  67
   3   1   9 1026.23 112.693  71
  -3   1  -9 993.165 100.363  73
  -3   1 -10 3889.20 206.725  47
   3   1  10 3934.68 225.468  46
   3   1  10 4357.47 240.428  83
   3   1  10 3762.31 233.825  93
  -3   1 -10 3851.62 207.183  74
  -3   1 -10 4784.07 228.930  96
  -3   1 -10 3941.98 207.837  73
   3   1  10 4011.64 230.678  67
   3   1  10 4049.25 232.401  71
  -3   1 -11 1530.49 122.762  48
   3   1  11 1454.38 129.182  46
  -3   1 -11 1396.43 115.348  47
   3   1  11 1286.83 131.256  93
  -3   1 -11 1938.17 139.816  96
  -3   1 -11 1353.48 113.448  74
   3   1  11 1371.02 130.015  83
  -3   1 -11 1410.37 116.120  73
   3   1  11 1468.03 133.449  71
   3   1  11 1568.13 136.551  67
  -3   1 -12 1534.64 115.690  48
   3   1  12 1627.79 126.610  46
  -3   1 -12 1389.72 103.810  47
   3   1  12 1410.39 129.505  93
   3   1  12 1543.86 128.060  83
   3   1  12 1680.40 130.195  67
   3   1  12 1382.12 117.251  71
  -3   1 -13 5786.34 219.727  48
   3   1  13 6071.71 231.144  46
   3   1  13 6097.52 243.245  83
   3   1  13 6124.62 254.829  93
  -3   1 -14 2419.56 110.032  48
   3   1  14 2593.98 130.596  93
  -3   2  16 191.537 35.9209  93
   3   2 -16 137.000 25.4506  95
  -3   2  16 145.071 31.6753  83
  -3   2  16 214.405 35.1402  71
   3   2 -15 257.044 43.9273  95
   3   2 -15 299.450 45.2465  56
  -3   2  15 315.691 53.5004  71
  -3   2  14 2137.83 158.425  93
   3   2 -14 1951.03 130.922  95
  -3   2  14 2282.31 160.324  71
   3   2 -14 2008.37 134.618  56
  -3   2  13 14683.8 505.662  93
  -3   2  13 13536.6 484.720  71
   3   2 -13 13346.1 446.075  56
  -3   2  12 24530.8 815.923  31
  -3   2  12 24332.6 715.843  77
  -3   2  12 25240.2 733.457  71
  -3   2  11 13637.8 553.497  31
   3   2 -11 12848.3 455.968  30
  -3   2  11 13392.3 480.724  77
  -3   2  11 13471.2 488.325  71
  -3   2  10 7543.06 378.860  31
   3   2 -10 7941.22 319.883  30
   3   2  -9 4869.51 228.633  30
   3   2  -9 4671.92 244.181  22
  -3   2   9 4648.64 250.733  37
   3   2  -8 2134.93 150.421  22
   3   2  -8 2420.17 145.250  30
  -3   2   8 2296.31 176.629  34
  -3   2   8 2401.85 167.957  37
   3   2  -7 7801.40 292.789  22
   3   2  -7 7681.89 269.939  30
  -3   2   7 7602.16 318.936  34
  -3   2   7 7520.12 306.284  37
   3   2  -6 27911.9 653.797  30
   3   2  -6 27901.2 679.472  22
  -3   2   6 26972.8 709.456  34
  -3   2   6 27160.1 702.043  37
   3   2  -5 12405.2 362.815  22
   3   2  -5 12474.5 344.237  30
  -3   2   5 12954.7 388.572  37
  -3   2   5 11668.8 377.319  34
  -3   2   4 14403.5 399.079  12
  -3   2   4 15000.8 419.215  16
   3   2  -4 15480.9 406.180  22
   3   2  -4 15253.7 384.963  30
  -3   2   4 14368.1 410.419  34
  -3   2   4 14600.4 417.797  37
  -3   2   3 61620.2 1254.68  12
   3   2  -3 61512.8 1221.78  25
  -3   2   3 63191.8 1292.10  16
   3   2  -3 63070.3 1246.66  30
   3   2  -3 61609.5 1275.32  22
  -3   2   3 60602.4 1269.85  34
   3   2  -2 13243.0 334.984  25
  -3   2   2 12253.9 358.619  16
  -3   2   2 13167.6 337.728   9
   3   2  -2 12790.4 356.957  22
   3   2  -2 13132.1 332.633  30
  -3   2   2 12808.7 358.536  37
   3   2  -1 141790. 2693.09  30
   3   2  -1 142952. 2708.64  25
  -3   2   1 137105. 2725.70  16
  -3   2   1 138440. 2681.90   9
   3   2  -1 141743. 2731.47  22
  -3   2   1 139053. 2717.73  37
   3   2   0 18759.5 501.616   2
   3   2   0 18771.9 461.357  25
  -3   2   0 18089.4 458.962  15
   3   2   0 18568.6 446.634  30
   3   2   0 18340.0 473.938  22
  -3   2   0 18308.4 454.150  37
  -3   2  -1 11963.2 325.939  20
   3   2   1 12261.4 346.741  25
  -3   2  -1 11896.1 344.970  15
   3   2   1 12647.7 364.037  22
  -3   2  -1 11989.6 328.544  37
  -3   2  -2 19422.5 491.046  21
  -3   2  -2 18807.9 482.661  20
  -3   2  -2 18745.0 511.051   4
   3   2   2 19814.8 506.021  25
  -3   2  -2 19620.6 503.432  15
  -3   2  -2 19580.4 468.738  37
  -3   2  -3 6865.79 246.697  21
  -3   2  -3 6258.42 237.377  20
   3   2   3 6340.78 247.179  25
  -3   2  -3 6462.89 246.832  15
   3   2   3 6401.76 229.746  35
  -3   2  -4 25112.1 636.484  21
  -3   2  -4 25108.8 630.310  20
   3   2   4 24346.2 640.175  25
  -3   2  -4 22897.6 610.878  24
  -3   2  -4 25819.7 642.983  15
   3   2   4 24934.0 616.328  35
  -3   2  -4 23943.6 629.088  38
  -3   2  -5 14777.5 458.084  20
   3   2   5 14512.8 466.300  25
  -3   2  -5 15669.8 467.237  15
  -3   2  -5 15633.2 461.515  38
  -3   2  -6 2848.82 179.306  20
   3   2   6 3003.61 188.166  25
  -3   2  -6 2934.66 178.969  15
  -3   2  -6 3047.83 177.376  38
  -3   2  -7 2329.80 170.043  20
   3   2   7 2426.20 176.577  25
  -3   2  -8 5310.28 241.885  48
  -3   2  -8 5240.42 242.451  47
  -3   2  -8 4966.51 270.468  20
   3   2   8 5082.01 277.472  25
  -3   2  -8 4871.94 233.736  74
   3   2   8 5585.77 273.273  93
  -3   2  -8 5669.66 248.328  73
   3   2   8 5307.32 268.047  71
  -3   2  -9 1261.78 116.077  48
  -3   2  -9 1392.79 120.221  47
  -3   2  -9 1479.43 144.569  20
   3   2   9 1371.17 125.421  83
   3   2   9 1386.05 137.714  93
  -3   2  -9 1904.09 145.413  96
  -3   2  -9 1287.20 116.580  73
   3   2   9 1513.27 140.403  71
  -3   2 -10 4708.16 229.645  47
  -3   2 -10 4543.33 227.614  48
   3   2  10 5059.14 249.424  83
   3   2  10 5005.32 266.114  93
   3   2  10 4592.17 254.513  71
  -3   2 -11 2098.91 141.281  47
  -3   2 -11 2210.87 147.162  48
   3   2  11 2358.92 173.162  93
   3   2  11 2285.42 156.683  83
   3   2  11 2439.88 173.600  71
  -3   2 -12 2582.50 149.279  48
   3   2  12 2764.69 159.391  83
   3   2  12 2691.97 173.815  93
   3   2  12 2682.98 168.254  71
  -3   2 -13 48.8712 23.6110  48
   3   2  13 131.585 32.3108  83
   3   2  13 117.775 38.2180  93
   3   2  13 63.9137 29.2249  71
   3   2  14 2709.60 123.244  93
  -3   2 -14 2496.08 105.601  90
   3   3 -15 7424.17 240.735  95
  -3   3  15 7763.41 268.379  93
  -3   3  15 7638.44 255.154  83
  -3   3  15 7443.79 266.583  71
   3   3 -15 6738.72 222.403  56
   3   3 -14 1849.43 121.638  95
  -3   3  14 1780.76 135.049  93
  -3   3  14 1907.70 140.651  71
   3   3 -14 1708.95 114.822  56
  -3   3  13 3791.88 219.268  93
   3   3 -13 3917.55 199.131  95
  -3   3  13 3823.95 221.108  71
   3   3 -13 3681.01 193.508  56
   3   3 -12 989.952 101.751  95
  -3   3  12 866.652 108.293  77
  -3   3  12 1004.78 116.866  71
   3   3 -12 990.784 103.001  56
  -3   3  11 1738.75 145.995  42
  -3   3  11 2026.70 195.193  31
   3   3 -11 2100.00 163.951  30
  -3   3  11 1915.84 163.578  77
   3   3 -11 2552.15 172.157  96
  -3   3  11 2138.85 174.438  71
  -3   3  11 2129.29 158.319  62
   3   3 -11 1961.98 147.990  56
  -3   3  10 7048.28 346.996  37
  -3   3  10 6988.44 308.404  40
  -3   3  10 7068.55 311.625  42
  -3   3  10 6592.34 329.354  25
  -3   3  10 7260.09 375.669  31
   3   3 -10 7091.77 314.606  30
  -3   3  10 7255.70 327.536  77
   3   3 -10 6931.37 329.659  92
   3   3 -10 7079.76 298.243  56
  -3   3  10 7307.84 311.951  62
  -3   3  10 7612.22 336.136  71
  -3   3   9 11580.6 465.286  31
   3   3  -9 10622.7 391.260  30
  -3   3   9 11060.4 441.481  37
   3   3  -8 7779.01 305.941  30
  -3   3   8 7867.63 350.026  37
   3   3  -7 9587.53 336.299  30
  -3   3   7 9748.44 381.454  37
   3   3  -6 54563.3 1198.64  30
  -3   3   6 56339.6 1263.02  34
  -3   3   6 54181.7 1263.63  37
   3   3  -5 39674.5 892.674  22
   3   3  -5 39155.8 888.052  30
  -3   3   5 39822.0 944.398  37
  -3   3   5 37809.0 916.492  34
   3   3  -4 40451.1 893.455  22
   3   3  -4 39834.4 885.650  30
  -3   3   4 38762.9 929.097  37
  -3   3   4 39436.3 902.893  34
  -3   3   3 13762.2 421.577  16
   3   3  -3 14414.4 398.196  22
   3   3  -3 14614.5 390.189  30
  -3   3   3 13778.1 385.764  34
  -3   3   3 13785.9 416.081  37
   3   3  -2 38267.7 819.522  25
   3   3  -2 38357.0 854.842  22
  -3   3   2 36615.3 873.208  16
   3   3  -2 38358.9 837.525  30
  -3   3   2 37061.1 863.308  37
   3   3  -1 34049.9 762.807  25
  -3   3   1 34752.1 802.973  16
   3   3  -1 34386.4 765.739  30
   3   3  -1 34591.6 788.577  22
  -3   3   1 32533.8 777.886  37
   3   3   0 50489.8 1089.17  25
  -3   3   0 51842.5 1109.13  16
   3   3   0 51333.0 1088.67  30
   3   3   0 49291.9 1109.55  22
  -3   3   0 50721.4 1086.21  37
   3   3   1 42099.6 940.879  25
  -3   3  -1 41511.0 935.257  16
   3   3   1 42008.2 933.874  30
  -3   3  -1 41616.6 954.498  38
  -3   3  -1 42424.6 913.228  37
   3   3   2 30621.4 751.917  25
  -3   3  -2 31632.9 727.180  16
  -3   3  -2 31129.5 758.428  38
   3   3   3 2052.90 139.555  25
  -3   3  -3 2058.44 142.816  24
  -3   3  -3 1769.95 108.241  30
  -3   3  -3 1928.26 132.738  38
   3   3   4 12521.1 418.068  25
  -3   3  -4 11354.4 401.526  24
  -3   3  -4 12638.6 378.548  30
  -3   3  -4 12838.7 406.521  38
   3   3   5 12752.1 439.286  25
  -3   3  -5 12174.5 395.447  30
  -3   3  -5 12029.7 404.469  38
   3   3   6 17705.8 561.856  25
  -3   3  -6 16263.1 509.522  30
   3   3   7 6697.30 327.870  25
  -3   3  -7 6825.53 304.671  30
  -3   3  -8 24099.8 670.672  47
  -3   3  -8 25128.3 674.608  48
   3   3   8 25943.3 702.054  41
   3   3   8 23847.4 742.436  25
  -3   3  -8 23471.4 702.269  30
   3   3   8 25255.3 701.027  93
   3   3   8 24254.8 711.836  71
  -3   3  -9 12560.2 420.027  48
   3   3   9 12580.4 435.638  41
  -3   3  -9 12289.4 418.187  47
   3   3   9 11817.1 475.135  25
  -3   3  -9 10898.0 438.183  30
   3   3   9 12572.8 444.578  93
   3   3   9 12556.2 460.955  71
  -3   3 -10 7258.31 295.440  48
   3   3  10 7192.53 303.267  41
   3   3  10 7377.12 322.108  93
   3   3  10 7657.56 338.560  71
  -3   3 -11 1263.47 108.580  48
   3   3  11 1217.48 115.330  93
   3   3  11 1196.10 119.421  71
  -3   3 -12 3248.61 162.048  48
   3   3  12 3245.15 175.739  93
   3   3  12 3432.83 186.919  71
   3   3  13 5309.22 199.925  93
  -3   3 -13 5156.74 183.726  90
   3   3  13 5259.67 204.579  71
  -3   3 -13 5083.25 174.057  72
   3   4 -15 932.033 65.1510  95
  -3   4  15 948.637 75.6609  71
  -3   4  14 571.773 66.3283  93
   3   4 -14 615.507 63.8583  95
   3   4 -14 479.208 52.3212  56
  -3   4  14 505.137 67.9801  71
  -3   4  13 2689.79 156.397  41
   3   4 -13 2963.80 163.014  95
  -3   4  13 2914.24 169.840  93
  -3   4  13 3074.23 184.132  71
   3   4 -13 2609.13 147.725  56
   3   4 -12 5957.49 259.522  95
  -3   4  12 5765.21 280.623  77
  -3   4  12 5875.12 271.671  93
  -3   4  12 6088.94 287.068  71
   3   4 -12 5918.62 254.439  56
  -3   4  11 2151.04 164.609  42
  -3   4  11 2734.75 190.973  77
   3   4 -11 2640.65 170.800  95
  -3   4  11 2781.51 192.208  71
  -3   4  11 2480.90 174.995  62
   3   4 -11 2315.54 158.920  56
  -3   4  10 48.0444 41.4346  42
  -3   4  10 151.992 52.6467  40
  -3   4  10 45.6731 39.4742  25
  -3   4  10-18.6751 44.1134  31
   3   4 -10 107.731 40.9288  30
  -3   4  10 121.374 52.3381  77
   3   4 -10 238.727 53.8215  95
  -3   4  10 120.131 47.6596  62
   3   4 -10 224.333 56.3434  56
  -3   4  10 97.0602 45.9037  71
  -3   4   9 930.520 106.699  42
  -3   4   9 1000.44 94.8364  53
  -3   4   9 967.427 109.673  40
  -3   4   9 706.759 107.374  37
  -3   4   9 1027.32 130.699  31
   3   4  -9 1059.23 115.704  30
   3   4  -9 974.475 102.354  95
  -3   4   9 951.230 111.182  77
   3   4  -9 1000.06 118.490  92
  -3   4   9 1021.52 112.683  62
  -3   4   9 907.082 107.086  71
   3   4  -9 998.719 104.631  56
   3   4  -9 1067.48 106.008  54
   3   4  -8 8546.89 346.989  30
  -3   4   8 8869.03 388.876  31
  -3   4   8 8665.88 390.887  37
  -3   4   7 13327.8 473.033  31
   3   4  -7 13098.9 434.237  30
  -3   4   7 12233.6 472.881  37
   3   4  -6 399.837 62.4631  30
  -3   4   6 370.148 76.3406  37
   3   4  -5 6169.74 257.494  30
  -3   4   5 6283.75 269.454  24
  -3   4   5 6205.37 289.412  37
   3   4  -4 6160.05 248.205  30
  -3   4   4 5775.03 269.830  37
   3   4  -3 1431.20 107.883  30
  -3   4   3 1465.34 121.547  37
   3   4  -2 41291.9 936.967  30
  -3   4   2 40725.1 966.299  37
   3   4  -1 11113.4 341.358  25
   3   4  -1 11155.0 353.161  30
  -3   4   1 11177.0 363.263  37
   3   4   0 39517.6 901.175  30
   3   4   0 38340.5 889.603  25
  -3   4   0 39987.2 973.846  24
  -3   4   0 37211.8 883.652  37
   3   4   1 35856.8 842.671  30
   3   4   1 35770.4 843.030  25
   3   4   2 16306.3 486.951  25
  -3   4  -2 14794.1 506.038  24
  -3   4  -2 16280.4 487.481  38
   3   4   3 1682.94 135.903  25
  -3   4  -3 1676.48 145.421  24
  -3   4  -3 1577.84 127.821  38
  -3   4  -4 25524.8 755.929  24
  -3   4  -4 27125.6 726.524  38
   3   4   5 11679.8 438.509  25
  -3   4  -5 10664.0 418.379  24
  -3   4  -5 11283.5 387.042  30
   3   4   6 5698.02 304.080  25
  -3   4  -6 5887.82 273.250  30
  -3   4  -6 5799.80 258.931  48
   3   4   6 5517.52 267.344  41
   3   4   6 5473.05 268.139  71
   3   4   7 19747.9 653.104  25
  -3   4  -7 18242.2 587.402  30
  -3   4  -7 19673.9 574.463  48
   3   4   7 19798.1 599.536  41
   3   4   7 19704.7 602.246  71
   3   4   8 18374.4 632.195  25
  -3   4  -8 18778.9 552.948  48
   3   4   8 18606.4 574.599  41
   3   4   8 18075.1 580.688  71
  -3   4  -9 1902.04 143.470  48
   3   4   9 2091.89 159.377  41
   3   4   9 1932.52 159.193  71
  -3   4 -10 10299.5 355.454  48
   3   4  10 10018.9 365.292  41
   3   4  10 9621.22 349.337  93
  -3   4 -10 9439.64 342.221  90
   3   4  10 10419.8 389.449  71
  -3   4 -10 10155.8 355.635  72
   3   4  11 1415.71 110.397  41
   3   4  11 1427.28 109.153  93
  -3   4 -11 1372.08 105.080  90
   3   4  11 1566.46 128.434  71
  -3   4 -11 1449.58 107.137  72
   3   4  12 436.586 50.4768  49
  -3   4 -12 531.740 57.2683  90
   3   4  12 452.118 61.3294  71
  -3   4 -12 421.030 47.9460  72
  -3   4 -13 7561.71 212.409  90
   3   4  13 7432.15 233.189  71
  -3   5  14 4135.09 154.364  41
   3   5 -14 4404.86 163.296  95
  -3   5  14 4486.78 178.570  71
  -3   5  13 2648.91 143.254  41
   3   5 -13 2688.57 140.540  95
  -3   5  13 2800.25 155.698  71
  -3   5  12 2678.78 164.138  41
   3   5 -12 2796.25 160.593  95
   3   5 -12 2608.76 147.613  56
  -3   5  12 3205.61 183.081  71
   3   5 -11 3019.51 178.427  95
  -3   5  11 3021.66 190.343  77
  -3   5  11 2915.53 185.413  71
   3   5 -11 2707.35 163.739  56
  -3   5  10 20216.8 614.308  42
  -3   5  10 20016.0 550.515  53
   3   5 -10 21355.7 594.685  95
  -3   5  10 20385.2 613.651  77
  -3   5  10 19464.1 604.583  62
  -3   5  10 20795.7 613.711  71
   3   5 -10 19778.6 576.066  56
  -3   5   9 29799.1 740.881  53
  -3   5   9 29019.3 804.590  40
  -3   5   9 28456.8 802.968  42
  -3   5   9 28322.3 867.085  25
   3   5  -9 29848.2 825.762  30
  -3   5   9 29786.9 802.432  77
   3   5  -9 30478.8 781.945  95
  -3   5   9 29255.0 793.222  71
   3   5  -9 29109.2 770.971  54
  -3   5   9 30085.8 768.581  59
   3   5  -9 29728.6 774.560  56
  -3   5   9 29517.9 805.562  62
  -3   5   8 4982.84 300.077  37
  -3   5   8 5376.95 272.016  42
  -3   5   8 5258.70 232.024  53
  -3   5   8 4899.80 262.981  40
   3   5  -8 5233.74 273.970  30
   3   5  -8 5651.15 257.042  95
  -3   5   8 5224.63 262.492  77
   3   5  -8 5123.52 253.613  54
  -3   5   8 5321.84 260.676  71
  -3   5   8 5361.77 270.393  62
  -3   5   8 5280.52 253.463  59
   3   5  -8 5211.37 250.463  56
  -3   5   7 36401.3 862.010  53
  -3   5   7 36182.4 931.304  42
  -3   5   7 37723.9 1014.55  37
  -3   5   7 36332.5 931.185  40
   3   5  -7 36880.9 941.662  30
   3   5  -7 35771.5 890.643  95
   3   5  -7 37339.7 949.387  92
  -3   5   7 36036.5 912.951  77
  -3   5   7 35938.8 907.791  59
  -3   5   7 36826.6 931.919  62
   3   5  -7 37134.3 907.074  56
   3   5  -7 35019.9 911.072  54
   3   5  -6 15304.1 497.697  30
  -3   5   6 15213.4 548.070  37
   3   5  -5 8303.52 333.347  30
  -3   5   5 8668.25 376.892  37
  -3   5   4 3795.58 226.945  24
   3   5  -4 3860.21 209.391  30
  -3   5   4 3924.48 234.009  37
   3   5  -3 2773.62 173.039  30
  -3   5   3 2829.72 198.179  24
  -3   5   3 2987.04 194.208  37
  -3   5   2 9723.86 398.862  24
   3   5  -2 9524.90 348.087  30
  -3   5   2 9035.86 357.604  37
  -3   5   1 19254.4 623.334  24
   3   5  -1 19705.8 562.547  30
   3   5   0 24329.1 646.177  25
  -3   5   0 23553.6 723.200  24
   3   5   0 23999.5 657.160  30
   3   5   1 1042.09 105.679  25
  -3   5  -1 1066.75 126.496  24
   3   5   1 1010.32 103.807  30
   3   5   2 7654.40 323.069  25
  -3   5  -2 7422.50 353.299  24
   3   5   3-1.50117 25.5420  25
  -3   5  -3 139.472 50.2989  24
   3   5   4 7827.75 350.419  25
  -3   5  -4 6689.29 343.677  24
   3   5   5 1363.92 106.518  53
   3   5   5 1410.54 111.935  44
   3   5   5 1329.72 125.590  41
   3   5   5 1044.70 126.787  25
  -3   5  -5 1124.80 133.023  24
  -3   5  -5 1429.26 121.455  90
  -3   5  -5 1057.13 109.124  75
   3   5   5 1405.70 124.877  71
  -3   5  -5 1144.99 116.621  72
   3   5   6 8225.53 349.042  41
   3   5   6 8742.15 311.873  53
   3   5   6 8994.86 406.032  25
  -3   5  -6 8492.76 330.910  90
   3   5   6 8518.44 347.713  71
  -3   5  -6 8419.21 345.126  72
   3   5   7 1481.49 138.886  41
   3   5   7 1414.91 157.019  25
  -3   5  -7 1572.31 130.736  90
   3   5   7 1369.01 113.133  53
   3   5   7 1349.76 129.836  71
  -3   5  -7 1554.91 134.616  72
   3   5   8 8346.82 350.193  41
  -3   5  -8 8503.36 328.233  90
  -3   5  -8 8626.50 335.631  72
   3   5   8 8410.57 347.497  71
   3   5   9 750.496 93.7084  41
  -3   5  -9 725.925 84.3461  90
  -3   5  -9 780.639 87.5450  72
   3   5   9 957.178 104.966  71
   3   5  10 353.893 58.0622  41
  -3   5 -10 353.603 55.4970  90
   3   5  10 337.847 61.6868  71
  -3   5 -10 534.987 66.4316  72
  -3   5 -11 931.971 71.7863  51
  -3   5 -11 791.705 70.7176  90
   3   5  11 720.295 78.3635  71
  -3   5 -11 777.006 66.9859  72
  -3   5 -12 2423.37 99.9454  52
   3   5  12 2603.14 112.632  49
  -3   5 -12 2540.62 109.133  90
   3   5  12 2663.36 125.184  71
  -3   6  13 4851.36 176.630  41
   3   6 -13 4475.10 158.854  97
  -3   6  12 2672.12 147.674  41
   3   6 -12 2600.55 116.317  52
  -3   6  12 2899.05 146.106  71
  -3   6  11 5075.01 231.185  41
   3   6 -11 5086.32 193.908  52
  -3   6  11 5189.26 223.544  71
   3   6 -11 4605.28 198.308  56
  -3   6  10 572.021 66.4777  53
   3   6 -10 412.149 56.7685  52
   3   6 -10 519.458 72.4645  95
   3   6 -10 450.002 63.0695  56
  -3   6  10 414.692 66.4689  62
  -3   6  10 414.524 61.1237  59
   3   6  -9 4533.11 205.724  52
  -3   6   9 4488.58 207.511  53
  -3   6   9 4689.37 231.978  77
   3   6  -9 4819.03 233.162  95
   3   6  -9 4240.87 216.038  54
   3   6  -9 4641.31 225.558  56
  -3   6   9 4449.58 222.150  59
  -3   6   9 4797.10 246.137  62
  -3   6   8 7534.44 326.525  42
  -3   6   8 7326.78 322.115  40
  -3   6   8 7341.55 283.870  53
   3   6  -8 7045.96 275.291  52
   3   6  -8 7507.92 306.070  95
  -3   6   8 7419.80 322.563  62
   3   6  -8 7532.92 307.559  56
  -3   6   8 7459.06 311.115  59
   3   6  -8 7055.93 304.435  54
   3   6  -7 2385.56 181.174  30
  -3   6   7 2315.28 148.562  53
  -3   6   7 2267.69 143.805  44
  -3   6   7 2561.89 210.712  37
  -3   6   7 2426.13 177.597  42
  -3   6   7 2512.67 179.216  40
   3   6  -7 2534.69 152.110  52
  -3   6   7 2161.77 161.472  59
  -3   6   7 2390.72 173.980  62
   3   6  -7 2445.45 167.328  56
   3   6  -7 2497.77 173.734  54
  -3   6   6 4406.46 206.572  44
  -3   6   6 4802.20 288.429  37
  -3   6   6 4550.52 243.547  42
  -3   6   6 4674.07 247.741  40
   3   6  -6 4529.27 209.460  52
  -3   6   6 4261.51 207.045  53
   3   6  -6 4447.83 249.676  30
  -3   6   6 4686.34 224.871  75
  -3   6   6 4350.48 237.464  62
   3   6  -6 4644.13 236.489  56
  -3   6   6 4262.72 235.838  59
   3   6  -6 4480.31 242.772  54
  -3   6   5 27259.9 683.237  44
  -3   6   5 28047.2 821.831  37
  -3   6   5 27889.0 746.861  42
  -3   6   5 26872.8 740.022  40
   3   6  -5 26482.2 679.163  52
   3   6  -5 26438.7 756.008  30
  -3   6   5 27608.5 715.951  75
   3   6  -5 26536.0 748.090  54
   3   6  -5 27338.4 732.730  56
  -3   6   5 27776.4 747.655  66
  -3   6   5 25956.3 735.025  59
  -3   6   4 12227.9 384.468  44
  -3   6   4 13023.2 489.355  37
  -3   6   4 12685.1 429.256  42
   3   6  -4 12211.3 383.981  52
  -3   6   4 12284.2 425.948  40
   3   6  -4 11672.3 436.256  30
   3   6  -4 12573.2 406.883  97
  -3   6   4 12118.4 412.150  75
  -3   6   4 12394.9 424.304  86
   3   6  -4 13252.6 449.123  54
  -3   6   4 12800.9 437.589  66
   3   6  -4 12257.7 423.551  56
  -3   6   4 11941.0 427.478  59
  -3   6   3 28852.1 788.018  37
   3   6  -3 25797.7 658.102  52
  -3   6   3 26315.6 794.538  24
   3   6  -3 25121.7 723.296  30
   3   6  -3 27273.6 685.585  97
  -3   6   3 24555.1 687.629  86
  -3   6   3 24680.3 688.565  75
   3   6  -3 26848.5 710.473  56
  -3   6   3 25923.3 682.227  55
   3   6  -3 26061.2 723.231  54
  -3   6   3 27244.2 721.842  66
   3   6  -2 35792.0 931.814  30
  -3   6   2 36487.5 1016.58  24
   3   6  -2 36870.9 875.213  97
  -3   6   2 34818.2 893.670  75
   3   6  -2 36352.6 904.224  56
   3   6  -2 37868.6 927.105  54
  -3   6   2 36876.1 913.829  66
  -3   6   1 4282.73 275.055  24
   3   6  -1 3907.77 227.161  30
   3   6  -1 4107.21 201.783  97
  -3   6   1 3923.63 212.504  75
   3   6  -1 4157.33 217.955  56
  -3   6   0 4497.47 285.798  24
   3   6   0 3921.98 228.197  30
   3   6   0 4618.99 214.012  97
  -3   6   0 3946.08 216.735  75
   3   6   1 9513.39 321.056  44
  -3   6  -1 9207.47 347.519  51
  -3   6  -1 9280.06 328.741  52
  -3   6  -1 8973.33 426.458  24
  -3   6  -1 9571.34 359.825  75
   3   6   1 9575.65 336.978  97
  -3   6  -1 9262.94 342.287  55
   3   6   2 2923.05 161.681  44
  -3   6  -2 2594.49 158.209  52
  -3   6  -2 2692.49 175.907  51
   3   6   2 2674.93 191.304  25
  -3   6  -2 2602.07 219.085  24
  -3   6  -2 2656.56 175.352  75
  -3   6  -2 2739.50 179.173  72
  -3   6  -2 2853.53 174.218  55
  -3   6  -3 961.314 95.3262  52
   3   6   3 1091.30 98.3289  44
   3   6   3 1050.19 108.229  41
  -3   6  -3 989.246 107.331  51
   3   6   3 835.410 83.1403  53
   3   6   3 863.259 110.630  25
  -3   6  -3 677.408 112.306  24
  -3   6  -3 1067.66 111.019  75
  -3   6  -3 1048.93 111.247  72
   3   6   4 2437.55 148.094  53
   3   6   4 2714.36 160.407  44
  -3   6  -4 2711.78 164.109  52
   3   6   4 2898.43 184.256  41
   3   6   4 2333.81 191.052  25
  -3   6  -4 2593.88 216.192  24
  -3   6  -4 2500.91 163.598  90
  -3   6  -4 2424.17 166.300  75
  -3   6  -4 2801.55 184.068  72
   3   6   5 13892.6 421.144  44
   3   6   5 13019.9 404.015  53
   3   6   5 12852.4 450.144  41
  -3   6  -5 12770.7 418.184  52
   3   6   5 12601.6 498.942  25
  -3   6  -5 11513.1 495.768  24
  -3   6  -5 13088.6 430.726  90
  -3   6  -5 12745.8 425.433  75
  -3   6  -5 13507.7 455.116  72
   3   6   6 1280.54 127.757  41
   3   6   6 1458.44 112.025  53
  -3   6  -6 1337.44 118.367  90
  -3   6  -6 1397.32 126.566  72
   3   6   7 694.083 91.7784  41
  -3   6  -7 699.399 83.7660  90
   3   6   7 644.528 82.1896  71
  -3   6  -7 806.857 92.7938  72
  -3   6  -8 593.215 74.9932  51
   3   6   8 613.240 84.6322  41
  -3   6  -8 677.446 78.6712  90
   3   6   8 522.761 71.3556  71
  -3   6  -8 564.599 73.6518  72
  -3   6  -9 182.903 42.6155  51
   3   6   9 231.598 51.0712  41
  -3   6  -9 172.469 34.8234  52
  -3   6  -9 177.682 37.3926  90
   3   6   9 131.223 34.4329  71
   3   6   9 161.849 35.9083  70
  -3   6  -9 177.622 39.7400  72
  -3   6 -10 365.386 44.8548  51
   3   6  10 323.408 50.7254  41
  -3   6 -10 372.455 43.7700  52
  -3   6 -10 285.216 41.2312  90
   3   6  10 326.978 47.9654  71
  -3   6 -10 361.744 43.5433  72
   3   6  11 1212.60 77.2232  49
  -3   6 -11 1258.04 73.4408  55
  -3   7  12 218.685 34.2875  41
   3   7 -12 197.120 26.5581  97
  -3   7  11 2318.54 127.389  41
   3   7 -11 2047.88 107.341  97
  -3   7  10 2479.89 146.042  41
   3   7 -10 2238.63 113.018  52
   3   7 -10 2093.31 121.816  97
   3   7 -10 2049.82 114.479  56
  -3   7  10 2267.26 126.719  59
  -3   7   9 3721.63 171.107  53
  -3   7   9 3895.11 200.788  41
   3   7  -9 3877.02 168.382  52
   3   7  -9 3783.40 180.396  97
  -3   7   9 3643.08 184.394  59
   3   7  -9 3627.06 175.608  56
  -3   7   8 1608.76 130.591  41
   3   7  -8 1778.59 117.111  52
  -3   7   8 1808.19 121.032  53
   3   7  -8 1726.64 124.298  97
  -3   7   8 1731.80 132.853  59
   3   7  -8 1696.78 124.399  56
  -3   7   8 1731.70 135.678  62
   3   7  -8 1586.10 123.792  54
  -3   7   7 2242.30 142.620  53
  -3   7   7 2711.05 150.070  44
   3   7  -7 2515.15 145.753  52
   3   7  -7 2516.56 156.852  97
  -3   7   7 2373.14 163.929  62
   3   7  -7 2562.91 163.480  56
  -3   7   7 2364.59 164.000  59
   3   7  -7 2432.96 166.126  54
  -3   7   6 6260.58 252.283  44
  -3   7   6 6123.43 256.238  53
   3   7  -6 6590.20 256.767  52
   3   7  -6 6843.56 277.371  97
   3   7  -6 6252.99 277.758  56
  -3   7   6 6606.95 288.734  62
  -3   7   6 6413.08 289.062  59
   3   7  -6 6229.08 286.360  54
  -3   7   5 4022.69 196.401  44
   3   7  -5 3967.35 194.709  52
  -3   7   5 4310.36 225.177  40
  -3   7   5 4271.45 218.607  75
   3   7  -5 3752.39 202.182  97
  -3   7   5 4063.97 218.620  62
   3   7  -5 3877.45 215.759  56
  -3   7   5 3834.64 221.500  59
   3   7  -5 4138.27 230.246  54
   3   7  -4 14447.3 431.935  52
  -3   7   4 13902.1 429.478  44
  -3   7   4 14413.4 463.658  75
   3   7  -4 13971.1 449.376  97
   3   7  -4 14406.0 470.927  56
  -3   7   4 13884.8 474.600  59
  -3   7   4 14222.1 459.553  62
   3   7  -4 14073.2 483.955  54
  -3   7   3 6658.74 266.564  44
  -3   7   3 5881.98 331.462  24
   3   7  -3 6361.37 311.893  30
  -3   7   3 6885.18 294.236  75
   3   7  -3 6557.52 277.421  97
   3   7  -3 7015.64 300.639  56
  -3   7   3 6618.37 298.452  59
  -3   7   2 18674.0 528.040  44
   3   7  -2 18301.3 514.438  44
  -3   7   2 17933.3 654.344  24
   3   7  -2 18348.8 599.064  30
   3   7  -2 18720.8 545.620  97
  -3   7   2 18733.3 565.359  75
  -3   7   2 18996.8 571.047  66
  -3   7   2 19454.8 577.392  59
   3   7  -2 18920.9 570.993  56
  -3   7   2 19602.0 561.038  55
   3   7  -1 3557.99 184.087  44
  -3   7   1 3816.33 194.325  44
  -3   7   1 4054.31 217.986  51
  -3   7   1 4019.67 276.653  24
   3   7  -1 3908.16 236.934  30
   3   7  -1 3968.36 206.843  97
  -3   7   1 3713.75 215.193  75
  -3   7   1 3919.39 212.431  55
  -3   7   1 4139.99 221.692  66
  -3   7   1 4259.44 225.354  59
   3   7   0 1301.91 106.105  44
  -3   7   0 1361.39 123.202  51
  -3   7   0 987.268 139.139  24
   3   7   0 1339.61 115.346  97
  -3   7   0 1446.79 130.189  75
  -3   7   0 1181.34 113.060  66
  -3   7   0 1443.61 123.397  59
  -3   7   0 1145.10 111.713  55
   3   7   1 2001.84 133.543  44
  -3   7  -1 2019.82 139.030  52
  -3   7  -1 2031.07 152.946  51
  -3   7  -1 1697.69 180.604  24
  -3   7  -1 1845.79 147.381  75
  -3   7  -1 1977.87 147.053  55
   3   7   2 10551.3 353.911  44
   3   7   2 10398.8 338.025  53
  -3   7  -2 10660.5 362.503  52
  -3   7  -2 10469.0 389.492  51
  -3   7  -2 10549.3 387.185  75
  -3   7  -2 10762.9 382.825  55
   3   7   3 10768.9 352.221  44
  -3   7  -3 9894.23 350.879  52
   3   7   3 10335.7 336.306  53
  -3   7  -3 10191.3 382.683  51
  -3   7  -3 10268.6 374.864  75
  -3   7  -3 10012.5 369.125  55
   3   7   4 16196.0 463.909  44
  -3   7  -4 15528.2 495.429  51
   3   7   4 15949.5 493.320  41
   3   7   4 15407.1 446.330  53
  -3   7  -4 15423.9 465.974  52
  -3   7  -4 16339.1 488.495  75
  -3   7  -4 15260.8 482.834  55
   3   7   5 2294.33 140.227  44
   3   7   5 2122.66 152.248  41
   3   7   5 2322.93 136.724  53
  -3   7  -5 2006.80 136.441  52
  -3   7  -5 2167.11 152.994  51
  -3   7  -5 2088.89 139.132  75
  -3   7  -5 1958.50 143.703  55
  -3   7  -6 568.669 76.0057  51
   3   7   6 643.631 82.0844  41
   3   7   6 632.541 67.7359  53
  -3   7  -6 473.264 62.2968  52
  -3   7  -6 769.236 85.2652  55
  -3   7  -7 1733.68 121.614  51
   3   7   7 1846.35 129.528  41
  -3   7  -7 1633.49 108.720  52
  -3   7  -7 1666.55 118.242  55
   3   7   8 89.1193 33.6910  41
  -3   7  -8 120.621 26.6440  52
  -3   7  -8 78.8874 24.8564  51
   3   7   8 43.2993 21.7686  70
  -3   7  -8 81.3059 28.6254  55
  -3   7  -9 1646.39 90.9522  51
  -3   7  -9 1508.13 82.4241  52
  -3   7  -9 1543.15 91.5781  55
   3   7   9 1628.74 86.1395  70
  -3   8  10 2081.25 102.054  41
   3   8 -10 1888.80 88.2308  97
  -3   8   9 3202.50 143.959  41
   3   8  -9 2780.42 127.033  97
  -3   8   9 3202.40 142.401  59
  -3   8   8 127.863 34.3656  41
  -3   8   8 102.759 27.5451  53
   3   8  -8 167.448 35.1165  97
  -3   8   8 101.805 33.7653  59
  -3   8   7 2454.52 142.009  41
  -3   8   7 2715.19 138.729  53
   3   8  -7 2413.73 136.571  97
  -3   8   7 2649.20 152.888  59
  -3   8   6 1679.43 106.685  44
  -3   8   6 1408.07 103.998  53
   3   8  -6 1575.91 112.966  97
  -3   8   6 1666.18 117.746  62
  -3   8   6 1799.68 130.465  59
  -3   8   5 5736.13 222.251  44
  -3   8   5 5531.67 228.134  53
   3   8  -5 5850.41 240.627  97
  -3   8   5 5755.78 254.968  59
  -3   8   4 5276.12 216.622  44
   3   8  -4 4946.26 206.376  44
  -3   8   4 5754.62 250.006  75
   3   8  -4 5399.40 234.572  97
  -3   8   4 5194.50 244.608  59
  -3   8   3 140.061 38.8683  44
   3   8  -3 77.9627 29.6322  44
  -3   8   3 185.293 49.8896  75
   3   8  -3 149.161 44.0033  97
  -3   8   3 88.9788 40.0293  59
  -3   8   2 773.294 81.2075  44
   3   8  -2 819.175 79.1544  44
   3   8  -2 898.343 89.7887  97
  -3   8   2 888.937 97.6470  75
  -3   8   2 828.397 90.2653  59
   3   8  -1 4588.08 201.601  44
  -3   8   1 4259.58 198.917  44
  -3   8   1 4899.31 237.159  75
   3   8  -1 4826.04 222.332  97
  -3   8   1 4723.97 223.574  59
   3   8   0 4615.59 202.607  44
  -3   8   0 4460.15 202.869  44
  -3   8   0 4976.58 238.153  75
  -3   8   0 4894.30 228.112  55
   3   8   1 3381.72 166.696  44
  -3   8  -1 2978.49 159.678  44
   3   8   1 3052.87 162.803  94
  -3   8  -1 3134.88 182.289  75
  -3   8  -1 3003.28 175.352  55
  -3   8  -2 2244.86 149.115  51
   3   8   2 1810.68 111.357  53
   3   8   2 1825.80 119.576  44
  -3   8  -2 2242.12 147.391  75
  -3   8  -2 1879.80 133.842  55
   3   8   3 11069.9 337.795  44
   3   8   3 10599.7 319.623  53
  -3   8  -3 11458.2 376.481  51
  -3   8  -3 10681.4 356.588  75
  -3   8  -3 10856.8 361.574  55
   3   8   3 10124.3 340.499  57
   3   8   4 13198.6 366.361  44
   3   8   4 12202.7 344.925  53
  -3   8  -4 12469.0 393.555  51
  -3   8  -4 12025.3 369.169  75
  -3   8  -4 12018.2 380.693  55
   3   8   4 11801.8 356.974  57
  -3   8  -5 4304.03 180.554  52
   3   8   5 4611.96 173.077  53
  -3   8  -5 4746.54 205.352  51
  -3   8  -5 4326.15 193.518  55
  -3   8  -6 1013.00 83.3460  51
  -3   8  -6 1011.97 73.9752  52
  -3   8  -6 967.744 79.6771  55
   3   8   6 904.190 78.8951  70
   3   8   7 1559.82 87.6213  49
  -3   8  -7 1559.79 92.4964  51
  -3   8  -7 1692.78 95.3419  55
   3   8   7 1601.24 93.9637  70
  -3   8  -8 921.495 58.8778  55
  -3   9   7 1313.53 70.4598  53
   3   9  -7 1415.35 77.0229  94
   3   9  -7 1361.17 75.4280  97
  -3   9   7 1548.21 88.6193  59
   3   9  -6 103.361 20.7930  44
  -3   9   6 86.7095 24.0673  53
   3   9  -6 79.0471 21.9756  97
  -3   9   6 57.9968 24.0154  59
   3   9  -5 1858.78 92.9044  44
  -3   9   5 2044.75 105.937  53
   3   9  -5 2115.15 111.101  97
  -3   9   5 2182.47 121.967  59
   3   9  -5 1985.31 97.9689  57
  -3   9   4 335.584 40.1442  44
   3   9  -4 348.811 42.2042  44
  -3   9   4 286.747 42.0148  53
   3   9  -4 383.187 50.1665  97
  -3   9   4 350.237 49.7663  59
  -3   9   3 2391.12 116.545  44
   3   9  -3 2495.84 118.323  44
  -3   9   3 2540.32 128.732  53
  -3   9   2 2037.62 108.346  44
   3   9  -2 2148.60 110.475  44
   3   9  -2 2134.48 122.106  94
  -3   9   2 2136.97 121.231  59
   3   9  -1 1125.69 79.1892  44
  -3   9   1 1049.56 76.0352  44
  -3   9   1 1217.31 96.9347  75
   3   9  -1 950.263 78.2155  94
   3   9   0 333.486 43.4874  44
  -3   9   0 276.845 39.9344  44
  -3   9   0 344.616 52.3996  75
   3   9   0 311.495 43.2430  94
   3   9   1 3284.64 140.296  44
  -3   9  -1 3156.58 138.029  44
  -3   9  -1 3522.46 164.522  75
   3   9   1 3181.84 150.665  57
   3   9   1 3596.92 149.218  70
   3   9   2 1314.38 80.8562  44
  -3   9  -2 1095.42 74.1829  44
  -3   9  -2 1233.99 88.6362  75
   3   9   2 1109.82 81.6548  57
   3   9   2 1255.51 86.2486  70
  -3   9  -3 73.3124 20.6908  44
  -3   9  -3 116.381 26.6388  75
   3   9   3 75.2643 24.0332  57
   3   9   3 130.311 27.1721  70
  -3   9  -4 760.268 53.7564  44
  -3   9  -4 921.932 68.5047  55
   3   9   4 921.182 68.7739  70
   3   9   5 1538.09 82.0188  70
  -3   9  -5 1374.48 77.0300  55
   4  -9  -6 1282.42 75.2864  96
   4  -9  -6 1214.71 74.2310  85
   4  -9  -6 1280.22 76.5485  63
   4  -9  -5 63.9652 20.9786  79
   4  -9  -5 76.2529 24.7543  81
   4  -9  -5 80.2081 23.4150  85
   4  -9  -5 97.1534 25.2993  63
   4  -9  -4 150.200 29.4566  79
   4  -9  -4 147.316 30.2036  81
   4  -9  -4 117.665 29.1487  85
   4  -9  -4 181.018 34.0901  63
   4  -9  -3 573.655 58.0950  81
   4  -9  -3 633.611 57.8252  79
   4  -9  -3 545.190 56.7454  63
   4  -9  -2 4902.35 185.562  81
   4  -9  -2 5108.38 189.297  63
   4  -9  -1 1561.21 97.2475  81
   4  -9  -1 1389.20 88.3260  76
   4  -9  -1 1410.06 91.8601  79
   4  -9   0 2797.87 133.840  79
   4  -9   0 3192.64 142.474  81
   4  -9   0 2826.17 133.416  76
   4  -9   1 4331.50 169.672  79
   4  -9   1 4529.58 174.115  76
   4  -9   2 1215.49 79.1777  79
   4  -9   2 1246.58 81.7485  76
   4  -9   3 319.522 39.4796  79
   4  -9   3 341.682 39.8367  76
   4  -8  -9 546.168 51.8519  96
   4  -8  -9 428.767 41.9759  79
   4  -8  -9 556.558 52.7835  85
   4  -8  -9 543.358 50.6669  63
   4  -8  -8 1021.07 79.0230  85
   4  -8  -8 955.103 72.8229  79
   4  -8  -8 1054.42 79.4197  96
   4  -8  -8 1055.77 79.9190  63
   4  -8  -7 1431.17 99.0410  96
   4  -8  -7 1336.99 94.4177  79
   4  -8  -7 1464.76 101.229  85
   4  -8  -7 1417.68 99.7617  63
   4  -8  -6 452.700 58.5677  79
   4  -8  -6 467.929 60.6601  81
   4  -8  -6 511.995 62.9661  85
   4  -8  -6 517.026 65.4465  63
   4  -8  -5 1662.93 118.434  81
   4  -8  -5 1764.59 119.987  79
   4  -8  -5 1734.12 121.486  63
   4  -8  -4 1049.86 94.9088  81
   4  -8  -4 993.485 93.5954  79
   4  -8  -4 1195.00 103.099  63
   4  -8  -3 12794.2 393.185  81
   4  -8  -3 12277.4 390.303  79
   4  -8  -2 1145.85 103.942  79
   4  -8  -2 1255.86 107.277  76
   4  -8  -1 488.033 69.3117  76
   4  -8  -1 502.707 71.0556  79
   4  -8  -1 526.689 67.9928  88
   4  -8   0 231.965 49.4575  76
   4  -8   0 104.499 36.3358  88
   4  -8   1 1447.38 113.988  88
   4  -8   1 1358.99 112.745  76
   4  -8   2 2078.67 136.766  88
   4  -8   2 2029.64 137.462  76
   4  -8   3 551.261 71.8640  76
   4  -8   3 486.477 62.6965  88
   4  -8   4 1986.86 125.536  88
   4  -8   4 2141.19 130.719  76
   4  -8   5 2602.34 136.147  76
   4  -8   5 2462.25 132.898  88
   4  -8   6 57.3155 24.2613  88
   4  -8   6 51.4210 21.6793  76
   4  -8   6 8.26674 18.1638  65
   4  -7 -11 607.752 53.6632  80
   4  -7 -11 649.757 53.0804  89
   4  -7 -11 616.607 56.1219  96
   4  -7 -10 4106.42 167.074  89
   4  -7 -10 3957.06 168.763  79
   4  -7 -10 4526.96 179.418  96
   4  -7 -10 4305.87 177.047  85
   4  -7 -10 4083.33 172.382  63
   4  -7  -9 4951.70 202.408  96
   4  -7  -9 4327.46 193.260  79
   4  -7  -9 4826.53 202.449  85
   4  -7  -9 4362.30 195.792  63
   4  -7  -8 947.911 88.9761  79
   4  -7  -8 1033.81 93.9658  85
   4  -7  -8 981.488 89.7004  96
   4  -7  -8 939.863 90.4285  63
   4  -7  -7 1360.00 112.496  81
   4  -7  -7 1460.16 115.227  85
   4  -7  -7 1372.35 115.216  79
   4  -7  -7 1365.40 114.977  63
   4  -7  -6 498.173 71.3677  81
   4  -7  -6 455.983 70.9116  79
   4  -7  -6 557.472 75.5383  63
   4  -7  -5 5697.74 259.076  79
   4  -7  -5 5768.85 257.580  81
   4  -7  -5 5987.81 259.758  63
   4  -7  -4 3895.56 212.677  79
   4  -7  -4 4269.97 217.450  81
   4  -7  -4 4137.40 213.804  76
   4  -7  -3 9642.69 374.388  36
   4  -7  -3 9393.86 350.865  79
   4  -7  -3 8438.05 337.136  76
   4  -7  -2 82.2861 34.9378  36
   4  -7  -2 22.7161 32.9009  76
   4  -7  -2 47.3961 35.4970  88
   4  -7  -1 6912.01 306.541  36
   4  -7  -1 6767.26 294.145  88
   4  -7  -1 6650.61 293.651  76
   4  -7   0 2515.77 174.521  36
   4  -7   0 2457.18 168.790  88
   4  -7   0 2769.01 180.287  76
   4  -7   1 248.812 55.4688  88
   4  -7   2 1690.04 137.525  88
   4  -7   3 2201.32 159.088  88
   4  -7   3 2317.40 160.215  65
   4  -7   4 1205.43 114.408  65
   4  -7   5 6337.68 271.918  65
   4  -7   5 6233.17 258.492  58
   4  -7   6 2460.98 153.610  65
   4  -7   6 2429.01 144.003  58
   4  -7   7 711.874 75.2786  65
   4  -7   7 709.442 71.5028  58
   4  -7   8 674.617 63.1711  88
  -4  -7  -8 560.080 54.7338  60
   4  -7   8 540.584 58.0548  65
   4  -7   8 522.448 53.5198  58
   4  -6 -13 1707.58 84.9271  80
   4  -6 -13 1926.24 92.4914  96
   4  -6 -12 514.123 56.2685  96
   4  -6 -12 496.613 49.7440  89
   4  -6 -12 557.135 57.9430  80
   4  -6 -11 934.203 78.6009  89
   4  -6 -11 1042.59 88.1399  79
   4  -6 -11 983.533 86.5963  85
   4  -6 -11 970.927 85.0965  96
   4  -6 -11 891.432 82.2511  63
   4  -6 -10 472.658 66.3695  79
   4  -6 -10 491.473 68.0439  85
   4  -6 -10 511.224 65.8377  96
   4  -6 -10 408.473 60.8178  63
   4  -6  -9 11110.8 379.842  79
   4  -6  -9 11370.0 376.093  85
   4  -6  -9 11496.2 370.907  96
   4  -6  -9 10938.3 372.625  63
   4  -6  -8 3057.88 172.573  96
   4  -6  -8 2818.13 171.887  81
   4  -6  -8 2834.29 170.136  85
   4  -6  -8 2779.94 172.490  79
   4  -6  -8 3140.28 179.427  63
   4  -6  -7 6284.49 270.025  81
   4  -6  -7 6553.26 281.058  79
   4  -6  -7 6172.13 269.761  63
   4  -6  -6 1225.96 123.537  36
   4  -6  -6 1167.28 131.926  28
   4  -6  -6 1188.00 111.365  81
   4  -6  -6 1156.08 113.699  79
   4  -6  -6 1109.59 107.437  63
   4  -6  -5 19970.5 591.061  36
   4  -6  -5 19085.3 552.283  81
   4  -6  -5 17770.5 542.049  76
   4  -6  -5 19069.0 561.906  79
   4  -6  -5 19171.6 620.729  28
   4  -6  -4 11589.9 407.663  36
   4  -6  -4 9850.14 423.018  32
   4  -6  -4 10676.6 383.362  79
   4  -6  -4 10333.9 375.487  76
   4  -6  -4 11332.6 442.029  28
   4  -6  -3 28595.1 840.931  32
   4  -6  -3 30228.5 791.539  36
   4  -6  -3 28864.4 767.204  88
   4  -6  -3 29138.6 768.881  76
  -4  -6   3 29117.3 807.198  11
   4  -6  -2 11956.4 475.549  32
   4  -6  -2 12724.3 428.654  36
   4  -6  -2 11234.5 406.300  88
   4  -6  -2 11957.9 416.327  76
  -4  -6   2 12186.0 444.106  11
   4  -6  -1 25169.5 782.041  32
   4  -6  -1 27239.8 721.839  36
   4  -6  -1 25406.8 709.865  88
  -4  -6   1 26608.9 748.759  11
   4  -6   0 5901.71 269.434  36
   4  -6   0 5766.64 315.718  32
   4  -6   0 5133.00 259.558  88
   4  -6   1 501.521 86.6863  26
  -4  -6  -1 635.575 95.6291  19
   4  -6   1 564.836 100.652  32
   4  -6   1 583.839 80.2767  36
   4  -6   1 523.092 77.6563  65
   4  -6   2 5398.26 289.144  26
  -4  -6  -2 5006.50 278.643  19
   4  -6   2 5509.74 312.606  32
   4  -6   2 5150.63 261.737  65
   4  -6   2 4611.49 244.217  58
  -4  -6  -3 3402.66 208.846  27
   4  -6   3 3651.17 234.275  26
   4  -6   3 3465.26 246.346  32
   4  -6   3 3075.85 198.546  58
   4  -6   3 3132.01 202.517  65
   4  -6   4 972.152 111.984  58
   4  -6   4 743.842 97.6050  65
   4  -6   5 2474.36 177.660  58
   4  -6   5 2897.90 193.449  65
   4  -6   6 417.248 71.7352  65
   4  -6   6 504.762 81.4848  58
  -4  -6  -7 3668.97 174.312  50
   4  -6   7 3493.58 199.801  58
   4  -6   7 3273.80 197.706  65
  -4  -6  -8 1225.25 90.1644  50
   4  -6   8 1254.45 108.946  58
  -4  -6  -9 1374.27 84.4296  50
   4  -6   9 1310.37 100.784  58
  -4  -6  -9 1306.76 91.4937  60
   4  -6   9 1343.35 103.674  65
   4  -6  10 1058.32 77.6286  65
  -4  -6 -10 1073.54 67.9502  60
  -4  -6 -10 1090.48 67.9418  74
   4  -6  10 977.859 73.3387  58
   4  -5 -14 3543.33 136.955  80
   4  -5 -14 3801.80 141.324  96
   4  -5 -13 609.685 62.9519  80
   4  -5 -13 570.049 59.8351  96
   4  -5 -12 1077.00 83.8314  89
   4  -5 -12 1227.63 101.313  80
   4  -5 -12 1266.90 108.612  87
   4  -5 -12 1266.23 98.6892  96
   4  -5 -11 1003.72 95.1996  85
   4  -5 -11 1082.16 108.799  87
   4  -5 -11 1129.05 99.6606  96
   4  -5 -11 986.813 88.4071  89
   4  -5 -11 1147.89 105.853  79
   4  -5 -11 951.725 92.8300  63
   4  -5 -10 8143.45 335.750  87
   4  -5 -10 8717.11 331.699  79
   4  -5 -10 8764.94 322.545  85
   4  -5 -10 8850.24 319.549  96
   4  -5 -10 8259.45 318.258  63
   4  -5  -9 5328.62 250.601  79
   4  -5  -9 5167.21 237.628  85
   4  -5  -9 5065.68 232.208  96
   4  -5  -9 4735.48 231.827  63
   4  -5  -8 14774.7 466.547  81
   4  -5  -8 15598.2 483.042  79
   4  -5  -8 15128.4 465.099  85
   4  -5  -8 14336.2 461.373  63
   4  -5  -7 15130.7 525.475  28
   4  -5  -7 15306.9 466.224  81
   4  -5  -7 14930.9 472.289  79
   4  -5  -7 14251.4 454.350  63
   4  -5  -6 5611.84 263.433  36
   4  -5  -6 5561.10 282.824  28
  -4  -5   6 4863.82 305.614  10
   4  -5  -6 5011.41 232.130  81
   4  -5  -6 5247.38 244.579  79
   4  -5  -6 5672.89 244.695  63
   4  -5  -5 3913.55 228.925  28
  -4  -5   5 3455.99 242.097  10
   4  -5  -5 3510.61 221.749  32
   4  -5  -5 3754.34 204.034  36
   4  -5  -4 226.321 61.0287  28
   4  -5  -4 191.509 54.2552  32
  -4  -5   4 141.269 41.6877  14
   4  -5  -4 57.5063 27.2962  36
  -4  -5   3 1869.91 146.388  14
   4  -5  -3 1700.54 149.529  32
   4  -5  -3 1924.77 137.351  36
  -4  -5   2 7150.70 309.130   7
  -4  -5   2 7316.29 301.810  11
  -4  -5   2 6752.69 291.701  14
   4  -5  -2 7987.46 295.033  36
   4  -5  -2 7263.44 330.570  32
  -4  -5   1 25213.1 705.107   7
  -4  -5   1 25672.2 696.883  11
   4  -5  -1 26394.8 671.202  36
   4  -5  -1 25005.8 739.240  32
   4  -5   0 1521.48 135.851  26
  -4  -5   0 1561.21 130.571  11
   4  -5   0 1285.66 110.149  36
   4  -5   0 1376.66 138.768  32
  -4  -5  -1 60.1439 24.9785  27
   4  -5   1 138.369 47.2086  26
  -4  -5  -1 156.191 46.1291  11
   4  -5   1 148.091 48.4504  32
  -4  -5  -2 6391.76 273.994  27
   4  -5   2 6533.05 303.914  26
  -4  -5  -2 6386.91 300.547  19
  -4  -5  -3 6124.88 275.920  27
  -4  -5  -3 5946.71 300.780  19
   4  -5   3 6048.38 295.736  26
   4  -5   3 6288.82 292.686  58
   4  -5   3 6005.40 288.961  65
  -4  -5  -4 4575.63 243.849  27
  -4  -5  -4 5074.85 280.749  19
   4  -5   4 5263.32 273.476  26
   4  -5   4 4611.93 253.232  58
   4  -5   4 4672.53 255.804  65
  -4  -5  -5 12434.0 451.031  27
  -4  -5  -5 12764.6 490.857  19
   4  -5   5 12334.4 461.459  26
   4  -5   5 12939.0 467.394  58
  -4  -5  -6 3367.81 216.073  27
   4  -5   6 3654.52 225.236  58
  -4  -5  -7 11027.8 368.574  50
   4  -5   7 11275.7 412.426  64
   4  -5   7 11234.0 425.581  58
  -4  -5  -8 114.448 37.6492  50
   4  -5   8 39.9351 25.4359  64
   4  -5   8 39.3091 35.2218  65
   4  -5   8 69.9617 42.2254  58
  -4  -5  -9 7440.81 262.263  50
   4  -5   9 7777.51 313.141  58
  -4  -5  -9 7246.41 272.875  60
   4  -5   9 8268.72 318.610  65
   4  -5   9 7679.20 299.444  64
  -4  -5 -10 1306.11 86.0905  50
  -4  -5 -10 1282.00 91.7588  60
   4  -5  10 1202.78 97.9342  64
   4  -5  10 1232.89 103.946  58
   4  -5  10 1370.80 106.680  65
  -4  -5 -11 866.320 64.3081  74
  -4  -5 -11 898.432 63.8199  60
  -4  -5 -11 894.613 66.3174  73
   4  -5  11 794.390 64.7329  64
   4  -5  11 943.343 73.4351  65
   4  -5  11 867.224 73.3274  58
   4  -4 -15 721.435 54.8639  96
   4  -4 -14 818.973 73.8718  80
   4  -4 -14 879.766 74.1383  96
   4  -4 -13 453.352 64.3112  80
   4  -4 -13 426.577 68.4608  87
   4  -4 -13 535.624 64.5488  96
   4  -4 -12 11245.2 377.872  80
   4  -4 -12 10699.3 354.141  96
   4  -4 -11 134.083 40.8624  79
   4  -4 -11 51.5781 35.0239  82
   4  -4 -11 110.226 36.8524  89
   4  -4 -11 27.0801 35.5699  87
   4  -4 -11 43.8841 27.8470  85
   4  -4 -11 64.1815 32.2052  96
   4  -4 -11 122.347 43.2544  63
  -4  -4  10 1326.52 158.149  35
   4  -4 -10 1257.81 147.838  22
   4  -4 -10 1468.67 124.819  82
   4  -4 -10 1364.89 135.333  87
   4  -4 -10 1504.63 129.207  79
   4  -4 -10 1570.58 125.145  85
   4  -4 -10 1560.34 124.099  96
   4  -4 -10 1255.92 115.149  63
  -4  -4   9 26443.2 845.586  35
   4  -4  -9 27393.5 822.754  22
   4  -4  -9 28539.9 719.992  96
   4  -4  -9 28657.0 747.789  82
   4  -4  -9 28614.1 746.648  79
   4  -4  -9 27964.8 778.678  87
   4  -4  -9 28197.2 724.793  85
   4  -4  -9 27701.7 730.056  63
  -4  -4   8 24368.5 773.206  35
   4  -4  -8 23837.5 737.075  22
  -4  -4   8 24806.4 813.809  13
   4  -4  -8 26356.0 665.530  85
   4  -4  -8 26299.1 659.092  96
   4  -4  -8 25208.3 668.598  81
   4  -4  -8 26082.7 684.785  79
   4  -4  -8 24614.9 662.245  63
   4  -4  -7 6.84948 30.6123  28
  -4  -4   7 55.0680 43.8837  13
  -4  -4   7-3.10261 27.5547  35
  -4  -4   6 1382.70 144.921  13
   4  -4  -6 1644.64 139.414  28
   4  -4  -5 24526.9 650.516  28
   4  -4  -5 22629.7 651.047  32
   4  -4  -5 23122.5 602.258  36
   4  -4  -4 18246.0 536.716  28
  -4  -4   4 19142.4 660.929   6
   4  -4  -4 18289.8 499.449  36
   4  -4  -4 18242.0 553.611  32
  -4  -4   3 528.983 69.3703   7
  -4  -4   3 425.793 85.5967   6
   4  -4  -3 441.724 72.4745  32
   4  -4  -3 485.351 59.7154  36
  -4  -4   2 2465.72 151.436   7
  -4  -4   2 2434.46 201.358   6
  -4  -4   2 2509.33 147.033  14
  -4  -4   2 2089.27 210.926   5
   4  -4  -2 2710.58 141.566  36
   4  -4  -2 2451.25 166.289  32
   4  -4  -1 1632.30 124.533  26
  -4  -4   1 1685.67 123.156   7
  -4  -4   1 1711.86 120.373  11
  -4  -4   1 1825.30 171.536   6
  -4  -4   1 1325.36 163.791   5
   4  -4  -1 1578.71 106.949  36
   4  -4  -1 1636.75 134.868  32
  -4  -4   0 4363.33 299.601   5
  -4  -4   0 4818.44 197.839  27
   4  -4   0 5260.04 235.597  26
  -4  -4   0 5136.70 223.718  11
  -4  -4   0 5259.26 300.676   6
   4  -4   0 5178.38 254.837  32
  -4  -4  -1 13328.4 393.892  27
   4  -4   1 13880.0 434.821  26
  -4  -4  -1 13327.2 421.842  11
  -4  -4  -1 13457.8 427.922  19
  -4  -4  -1 13881.3 534.275   6
  -4  -4  -2 12959.5 400.518  27
  -4  -4  -2 13344.3 438.735  19
   4  -4   2 14242.5 440.856  26
   4  -4   2 13135.0 458.816  35
  -4  -4  -3 4634.14 217.363  27
  -4  -4  -3 4795.68 245.324  19
   4  -4   3 4397.19 224.821  26
   4  -4   3 4084.40 242.879  35
  -4  -4  -4 2077.17 150.092  27
  -4  -4  -4 2343.70 174.936  19
   4  -4   4 2394.19 164.208  26
   4  -4   4 2202.55 180.584  29
   4  -4   4 2262.09 184.597  35
  -4  -4  -5 9210.00 358.193  27
  -4  -4  -5 8744.00 380.945  19
  -4  -4  -5 10050.0 414.138  17
   4  -4   5 9178.32 401.203  29
   4  -4   5 9192.15 417.660  35
   4  -4   5 9020.24 368.739  58
   4  -4   5 8923.17 363.022  64
  -4  -4  -6 8873.58 366.959  27
  -4  -4  -6 9093.78 406.153  17
   4  -4   6 9910.32 421.791  29
   4  -4   6 8519.73 418.503  35
   4  -4   6 9394.56 384.049  58
   4  -4   6 9199.00 377.712  64
  -4  -4  -7 1206.48 127.461  27
   4  -4   7 1289.39 144.977  29
   4  -4   7 1352.15 159.491  35
  -4  -4  -7 1559.69 155.264  33
  -4  -4  -7 1363.52 113.082  50
   4  -4   7 1232.88 131.012  58
   4  -4   7 1273.02 134.475  64
  -4  -4  -8 901.185 92.0697  50
   4  -4   8 837.973 105.431  64
   4  -4   8 1023.92 118.517  58
  -4  -4  -9 3577.82 180.709  50
  -4  -4  -9 3546.32 188.231  60
   4  -4   9 3366.24 211.174  64
   4  -4   9 3795.14 221.717  58
  -4  -4 -10 1714.73 113.334  50
   4  -4  10 1610.66 134.314  64
   4  -4  10 1823.29 134.630  65
  -4  -4 -10 1935.03 124.930  60
   4  -4  10 1871.24 142.355  58
  -4  -4 -11 4225.18 174.321  60
   4  -4  11 4534.01 204.460  58
   4  -4  11 4260.90 201.546  64
   4  -4  11 4182.51 188.265  65
  -4  -4 -11 4266.86 179.799  74
  -4  -4 -11 4283.53 179.945  73
   4  -4  12 2073.23 113.469  64
  -4  -4 -12 2066.64 98.3056  73
   4  -4  12 2101.01 111.175  58
  -4  -4 -12 1997.55 98.6357  74
   4  -3 -15 415.706 50.0981  80
   4  -3 -15 517.021 54.3837  96
   4  -3 -14 1835.85 124.017  80
   4  -3 -14 1748.59 136.877  87
   4  -3 -14 1958.29 120.875  96
   4  -3 -13 1629.15 127.656  80
   4  -3 -13 1695.86 147.012  87
   4  -3 -13 1708.58 122.658  96
   4  -3 -12 11041.6 389.556  80
   4  -3 -12 10740.3 422.761  87
   4  -3 -12 10704.4 366.888  96
  -4  -3  11 5744.93 350.135  35
   4  -3 -11 5392.92 321.559  22
   4  -3 -11 6043.99 305.823  87
   4  -3 -11 6186.44 278.228  82
   4  -3 -11 6235.93 278.436  79
   4  -3 -11 6685.49 271.588  96
  -4  -3  10 43498.3 1197.11  35
   4  -3 -10 40362.7 1129.05  22
   4  -3 -10 43507.4 1043.68  82
   4  -3 -10 43847.3 1015.28  85
   4  -3 -10 43801.5 1095.10  87
   4  -3 -10 44130.7 1043.33  79
   4  -3 -10 43384.3 1009.44  96
   4  -3 -10 42091.8 1019.18  63
  -4  -3   9 1761.34 177.685  35
   4  -3  -9 1582.46 156.274  22
  -4  -3   9 1683.22 182.076  13
   4  -3  -9 2150.53 147.516  79
   4  -3  -9 1920.53 136.774  63
  -4  -3   8 635.915 109.207  13
   4  -3  -8 473.734 83.1545  22
  -4  -3   8 524.599 93.1451  35
  -4  -3   7 533.383 93.7040  13
  -4  -3   7 616.650 92.6019  12
   4  -3  -7 502.218 80.3166  22
   4  -3  -6 10911.1 372.170  28
  -4  -3   6 9978.65 412.770  13
  -4  -3   6 10436.5 401.338  12
  -4  -3   6 11090.1 435.830   6
   4  -3  -6 9928.72 369.810  22
  -4  -3   6 10033.0 384.832   9
  -4  -3   5 7673.55 295.433   8
   4  -3  -5 8289.77 301.234  28
  -4  -3   5 7972.70 327.550  12
  -4  -3   5 8172.13 360.844   6
   4  -3  -5 7610.56 294.893  22
  -4  -3   5 8181.91 425.916   5
  -4  -3   5 7245.36 310.535   9
   4  -3  -5 7955.82 269.187  36
  -4  -3   4 4505.69 297.885   5
   4  -3  -4 5004.12 214.470  28
  -4  -3   4 4445.97 212.467   8
  -4  -3   4 4502.73 256.535   6
   4  -3  -4 4441.84 200.674  22
   4  -3  -4 4787.26 185.620  36
   4  -3  -4 4541.73 218.743  32
  -4  -3   3 2381.61 206.028   5
  -4  -3   3 2412.51 179.003   6
   4  -3  -3 2215.42 143.625  32
   4  -3  -3 2226.65 114.864  36
  -4  -3   2 2386.56 130.800   7
  -4  -3   2 2428.27 179.202   6
   4  -3  -2 2454.80 118.244  36
   4  -3  -2 2318.95 145.990  32
   4  -3  -1 23014.9 562.622  26
  -4  -3   1 21766.6 545.764   7
  -4  -3   1 21125.6 532.018  11
  -4  -3   1 23905.8 675.897   6
   4  -3  -1 21637.7 584.038  32
   4  -3  -1 21197.7 512.284  36
  -4  -3   0 6618.34 265.898  21
   4  -3   0 7251.92 258.140  26
  -4  -3   0 7197.79 247.054  11
   4  -3   0 7403.48 284.199  32
  -4  -3  -1 2902.00 172.480  21
  -4  -3  -1 3246.74 143.981  27
  -4  -3  -1 3091.23 154.610  11
   4  -3   1 3295.39 161.331  26
  -4  -3  -1 2945.35 157.512  19
  -4  -3  -1 3409.19 220.267   6
   4  -3   1 3303.33 185.836  35
  -4  -3  -2 46556.0 1127.53  21
  -4  -3  -2 48115.3 1047.85  27
  -4  -3  -2 49918.4 1097.29  19
   4  -3   2 49080.8 1074.54  26
   4  -3   2 47762.3 1139.51  35
  -4  -3  -3 8782.54 364.216  21
  -4  -3  -3 9194.28 309.630  27
  -4  -3  -3 9491.37 344.619  19
   4  -3   3 9903.12 362.152  29
   4  -3   3 9300.66 370.848  35
   4  -3   4 796.922 96.8915  29
  -4  -3  -4 822.807 84.8577  27
  -4  -3  -4 916.655 102.543  19
  -4  -3  -4 845.489 102.919  17
   4  -3   4 787.062 104.588  35
   4  -3   5 13033.9 455.913  29
  -4  -3  -5 12184.2 414.734  27
  -4  -3  -5 12969.4 467.561  17
   4  -3   5 12119.4 481.972  35
   4  -3   6 3658.89 227.126  29
  -4  -3  -6 3232.10 198.632  27
  -4  -3  -6 3713.69 238.295  17
   4  -3   6 3984.62 234.547  46
   4  -3   6 3425.72 247.213  35
  -4  -3  -6 3849.59 234.785  33
   4  -3   7 15178.2 527.245  46
  -4  -3  -7 15383.4 538.067  33
   4  -3   7 14697.7 583.323  35
  -4  -3  -7 15447.3 457.547  50
  -4  -3  -7 14738.8 501.372  27
  -4  -3  -7 14454.5 533.017  17
   4  -3   7 15289.1 516.815  83
   4  -3   7 15586.8 527.279  67
   4  -3   7 14242.5 508.421  64
  -4  -3  -8 4885.88 277.711  33
   4  -3   8 5089.92 280.810  46
   4  -3   8 4751.87 313.073  35
  -4  -3  -8 4972.37 230.374  50
  -4  -3  -8 5277.23 272.328  27
   4  -3   8 5033.67 271.902  83
   4  -3   8 5160.55 278.086  64
   4  -3   8 5195.21 280.771  67
  -4  -3  -8 5310.99 245.403  60
   4  -3   9 5720.03 294.644  46
  -4  -3  -9 5475.52 238.952  50
   4  -3   9 4831.59 264.332  83
   4  -3   9 5099.06 277.380  67
   4  -3   9 5651.80 289.730  64
  -4  -3  -9 5237.86 241.747  60
   4  -3  10 5847.18 283.978  46
  -4  -3 -10 5262.98 225.611  50
   4  -3  10 5706.43 272.937  83
   4  -3  10 5893.34 273.127  58
  -4  -3 -10 5385.63 240.658  74
  -4  -3 -10 5385.11 234.615  60
   4  -3  10 5449.59 275.294  64
   4  -3  10 5762.25 258.531  65
  -4  -3 -11 5286.22 214.219  47
   4  -3  11 5199.80 247.687  64
  -4  -3 -11 5212.12 218.094  74
  -4  -3 -11 4987.22 207.433  60
  -4  -3 -11 5230.63 217.131  73
   4  -3  11 5544.93 226.938  65
   4  -3  11 5488.62 241.856  58
  -4  -3 -12 3704.50 148.598  47
   4  -3  12 3829.94 184.088  64
  -4  -3 -12 4012.49 160.738  73
  -4  -3 -12 3795.36 161.060  74
   4  -3  12 4179.78 178.056  58
  -4  -2  16 885.953 66.9309  46
   4  -2 -16 1255.49 74.6459  96
  -4  -2  15 2481.42 137.600  83
   4  -2 -15 2502.52 130.932  96
   4  -2 -14 223.045 49.0905  80
   4  -2 -14 172.122 53.4927  87
   4  -2 -14 197.911 46.9547  96
   4  -2 -13 407.831 66.1560  80
   4  -2 -13 429.350 79.1635  87
   4  -2 -13 505.853 70.3993  96
   4  -2 -12 7353.13 309.995  80
   4  -2 -12 7425.26 344.427  87
   4  -2 -12 7957.45 301.894  96
  -4  -2  11 15386.8 605.933  35
   4  -2 -11 15241.4 481.024  80
   4  -2 -11 14607.1 518.046  87
   4  -2 -11 13711.4 467.863  82
   4  -2 -11 14824.8 452.749  96
   4  -2 -11 13401.6 544.623  22
  -4  -2  10 8256.70 410.471  35
   4  -2 -10 8027.55 323.269  82
   4  -2 -10 8249.93 303.185  85
   4  -2 -10 8045.71 316.410  79
   4  -2 -10 8033.91 352.519  87
   4  -2 -10 8209.04 300.731  96
   4  -2 -10 7267.78 367.700  22
  -4  -2  10 8315.48 431.385  13
  -4  -2   9 412.030 90.6790  13
   4  -2  -9 484.521 86.7650  22
  -4  -2   9 621.262 102.705  35
  -4  -2   9 602.198 88.2882  34
  -4  -2   8 7138.80 358.041  13
   4  -2  -8 6401.47 308.381  22
  -4  -2   8 7012.19 309.634  34
  -4  -2   7 14875.8 511.521  12
  -4  -2   7 14120.0 516.793  13
   4  -2  -7 14285.4 476.398  22
  -4  -2   7 14787.7 594.879   5
  -4  -2   7 14601.2 471.031  34
  -4  -2   6 10029.8 455.346   5
  -4  -2   6 10635.7 392.056  12
  -4  -2   6 9887.28 367.238   6
   4  -2  -6 9639.06 355.180  22
  -4  -2   6 9419.92 369.553   9
  -4  -2   6 10326.7 360.363  34
  -4  -2   5 46787.1 1093.60   8
   4  -2  -5 49727.2 1081.73  28
  -4  -2   5 48792.7 1259.15   5
  -4  -2   5 50200.8 1150.56   6
   4  -2  -5 48429.9 1106.39  22
  -4  -2   5 50516.0 1145.39   9
   4  -2  -4 37415.9 829.286  28
  -4  -2   4 34989.4 851.976   8
  -4  -2   4 37480.8 826.843  18
  -4  -2   4 38182.4 914.945   6
   4  -2  -4 35825.6 845.575  22
   4  -2  -4 37017.3 855.913  32
   4  -2  -4 36026.3 783.315  36
   4  -2  -3 115452. 2246.92  28
  -4  -2   3 112706. 2273.55   3
  -4  -2   3 118847. 2356.81   6
   4  -2  -3 114381. 2216.38  23
   4  -2  -3 108939. 2256.53  22
   4  -2  -3 116677. 2285.62  32
   4  -2  -3 111974. 2195.80  36
  -4  -2   2 21850.9 560.877   3
  -4  -2   2 20556.7 490.407   7
  -4  -2   2 22222.7 603.552   6
   4  -2  -2 20430.7 512.156  22
   4  -2  -2 20345.4 531.805  32
  -4  -2   1 14444.9 370.332   7
  -4  -2   1 14526.2 370.651  19
  -4  -2   1 14456.3 362.158  11
  -4  -2   1 15543.5 480.671   6
   4  -2  -1 15133.4 390.174  22
   4  -2  -1 15292.8 416.519  32
   4  -2   0 24235.9 549.850  26
  -4  -2   0 22817.7 551.463  19
  -4  -2   0 23401.6 537.801  11
   4  -2   0 23534.4 586.338  32
  -4  -2  -1 48578.7 1016.10  27
  -4  -2  -1 49470.9 1060.60  19
   4  -2   1 50402.1 1039.18  26
   4  -2   1 48800.5 1117.69  35
  -4  -2  -2 2551.17 163.383  21
  -4  -2  -2 2833.10 130.623  27
  -4  -2  -2 2732.90 147.415  19
   4  -2   2 2746.24 129.482  26
  -4  -2  -2 2554.59 153.196  17
   4  -2   2 2553.58 165.003  35
   4  -2   3 6413.46 255.722  29
  -4  -2  -3 6057.14 279.056  21
  -4  -2  -3 6213.98 226.808  27
  -4  -2  -3 5946.51 249.574  19
  -4  -2  -3 6187.59 263.533  17
   4  -2   3 6023.43 276.078  35
   4  -2   4 1391.00 113.684  29
  -4  -2  -4 1136.11 122.736  21
  -4  -2  -4 1465.26 108.174  27
  -4  -2  -4 1490.61 126.366  17
   4  -2   4 1311.47 127.942  35
   4  -2   5 12362.2 408.407  29
  -4  -2  -5 11709.0 388.170  27
  -4  -2  -5 12261.5 437.131  17
   4  -2   5 11453.6 450.872  35
  -4  -2  -5 12419.1 427.764  33
  -4  -2  -6 8357.25 324.537  27
  -4  -2  -6 8156.35 354.885  17
  -4  -2  -6 8509.48 352.904  33
   4  -2   6 7902.69 377.798  35
   4  -2   7 1868.15 157.699  46
   4  -2   7 2224.35 200.299  35
  -4  -2  -7 2133.31 169.879  33
  -4  -2  -7 2152.62 139.233  50
  -4  -2  -7 2120.14 159.248  27
   4  -2   7 2031.04 156.985  93
   4  -2   7 1922.69 159.283  83
   4  -2   7 2091.17 165.789  64
   4  -2   7 2114.72 168.209  67
  -4  -2  -7 2173.65 144.816  60
   4  -2   8 10878.4 433.691  46
   4  -2   8 12774.1 526.742  35
  -4  -2  -8 11154.7 433.764  33
  -4  -2  -8 10945.3 371.710  50
  -4  -2  -8 11235.3 419.171  27
   4  -2   8 11000.1 429.690  83
   4  -2   8 11422.9 420.527  93
   4  -2   8 11019.8 435.766  67
  -4  -2  -8 11407.7 384.827  60
   4  -2   8 11469.7 439.938  64
   4  -2   9 4747.22 269.590  46
  -4  -2  -9 4704.65 222.479  50
   4  -2   9 4939.37 258.162  93
   4  -2   9 5280.56 277.217  83
   4  -2   9 4974.73 274.050  64
  -4  -2  -9 5126.00 236.866  60
   4  -2   9 5219.07 281.335  67
   4  -2  10 97.4776 38.4694  46
   4  -2  10 101.011 46.8645  83
   4  -2  10 106.102 43.2804  93
   4  -2  10 158.473 49.6736  64
  -4  -2 -10 109.223 33.5190  60
  -4  -2 -10 112.527 40.6618  74
   4  -2  10 83.4609 40.5630  67
  -4  -2 -11 133.634 37.5367  47
   4  -2  11 102.321 45.1811  46
   4  -2  11 79.3209 42.5425  83
   4  -2  11 108.509 35.0600  93
  -4  -2 -11 155.757 42.2393  74
  -4  -2 -11 63.4757 21.7980  60
  -4  -2 -11 81.9062 37.5788  73
   4  -2  11 78.2170 39.3870  64
   4  -2  11 137.268 50.6422  67
   4  -2  11 113.083 39.2267  58
  -4  -2 -12 1189.43 84.2062  47
   4  -2  12 1107.06 89.4144  93
  -4  -2 -12 1105.25 86.1656  74
   4  -2  12 1145.74 90.8213  58
  -4  -2 -12 1090.73 83.7071  73
   4  -2  12 1042.81 100.136  64
  -4  -2 -13 438.187 42.9900  48
  -4  -2 -13 453.818 45.7315  74
  -4  -2 -13 430.388 42.9860  73
   4  -2  13 458.941 52.9377  64
  -4  -1  16 297.647 40.2345  93
   4  -1 -16 436.884 47.3116  96
  -4  -1  16 286.769 44.2382  83
   4  -1 -16 360.392 44.2353  56
  -4  -1  15 111.576 31.2218  93
   4  -1 -15 119.547 33.8356  96
   4  -1 -14 1521.10 121.294  80
   4  -1 -14 1375.15 128.921  87
   4  -1 -14 1533.72 115.024  96
   4  -1 -13 8453.90 332.996  80
   4  -1 -13 8285.56 359.851  87
   4  -1 -13 8851.96 321.634  96
  -4  -1  12 6494.80 372.981  35
   4  -1 -12 6433.10 283.657  80
   4  -1 -12 5908.65 301.984  87
   4  -1 -12 6445.60 269.722  96
   4  -1 -12 5927.41 339.997  22
  -4  -1  11 16976.3 632.708  35
   4  -1 -11 15729.3 470.620  96
   4  -1 -11 16130.8 498.314  80
   4  -1 -11 15580.7 533.223  87
   4  -1 -10 12702.5 502.348  22
  -4  -1  10 14814.2 579.746  13
  -4  -1  10 14124.7 550.835  35
  -4  -1  10 12861.3 503.235  34
   4  -1  -9 16816.3 577.104  22
  -4  -1   9 17742.9 587.806  34
  -4  -1   8 2800.54 209.860  13
   4  -1  -8 2607.24 183.694  22
  -4  -1   8 2778.20 188.195  34
  -4  -1   7 15642.0 577.051   5
  -4  -1   7 16785.7 554.048  13
  -4  -1   7 16717.7 541.007  12
   4  -1  -7 15713.0 503.968  22
  -4  -1   7 16878.5 515.906  34
  -4  -1   6 10978.9 398.837  12
   4  -1  -6 10853.6 375.997  22
  -4  -1   6 11169.9 396.906   9
  -4  -1   6 11521.5 386.363  34
  -4  -1   5 2801.15 170.072   9
  -4  -1   5 2931.14 137.084  18
  -4  -1   5 2961.54 165.338   6
   4  -1  -5 2783.99 158.247  22
  -4  -1   5 2920.65 140.815  37
   4  -1  -4 272.077 39.2517  28
  -4  -1   4 257.625 45.5816   8
  -4  -1   4 209.667 36.6612  18
  -4  -1   4 243.122 51.1551   6
   4  -1  -3 57159.1 1119.76  28
  -4  -1   3 53850.1 1173.64   8
  -4  -1   3 52875.1 1152.40  18
  -4  -1   3 52588.2 1204.66   6
  -4  -1   3 53126.1 1102.26  17
   4  -1  -3 55702.9 1118.14  23
  -4  -1   3 53813.1 1127.52   3
   4  -1  -3 53211.4 1157.25  22
   4  -1  -3 55996.9 1156.24  32
   4  -1  -2 25823.6 562.651  28
  -4  -1   2 24868.2 537.800  19
  -4  -1   2 25111.3 538.877   7
  -4  -1   2 26199.9 583.741  17
   4  -1  -2 24999.0 604.858  22
   4  -1  -2 26057.3 587.975  23
  -4  -1   2 26052.3 612.406   3
   4  -1  -2 26887.8 590.341   3
   4  -1  -2 25132.2 596.154  32
  -4  -1   2 25257.1 565.388  33
  -4  -1   1 37190.6 770.146  19
  -4  -1   1 37718.3 813.914  17
   4  -1  -1 37543.2 814.151  23
   4  -1  -1 36989.9 832.213   3
   4  -1  -1 36037.5 816.715  22
  -4  -1   1 35396.4 792.685  33
   4  -1  -1 37838.3 808.625  32
  -4  -1   0 8889.51 257.337  19
  -4  -1   0 9223.68 288.445  17
   4  -1   0 9288.17 313.598   3
   4  -1   0 8871.44 279.050  22
  -4  -1   0 9191.36 277.200  33
   4  -1   0 8993.23 268.306  32
  -4  -1  -1 78006.9 1521.30  27
  -4  -1  -1 77093.7 1601.95  17
   4  -1   1 74232.0 1576.89  22
  -4  -1  -1 77491.2 1590.47  33
   4  -1   1 79333.9 1635.92  35
   4  -1   1 78229.6 1562.49  32
  -4  -1  -2 43841.1 1040.66  21
  -4  -1  -2 46245.4 954.281  27
   4  -1   2 43577.8 996.786  25
  -4  -1  -2 45762.6 1025.97  17
   4  -1   2 47185.6 1059.76  35
  -4  -1  -2 45989.5 1013.07  33
  -4  -1  -3 1525.90 128.168  21
  -4  -1  -3 1429.86 94.0068  27
   4  -1   3 1575.91 110.950  25
  -4  -1  -3 1561.98 123.114  17
   4  -1   3 1738.99 107.776  29
  -4  -1  -3 1559.22 115.675  33
   4  -1   3 1595.49 129.180  35
  -4  -1  -4 36456.3 938.910  21
  -4  -1  -4 36203.5 840.294  27
   4  -1   4 36254.0 865.164  25
  -4  -1  -4 38295.6 915.111  17
  -4  -1  -4 36923.7 890.401  33
   4  -1   4 38147.4 938.012  35
  -4  -1  -5 4735.54 268.757  21
  -4  -1  -5 5996.86 239.654  27
  -4  -1  -5 5618.53 266.455  17
   4  -1   5 6228.81 296.546  35
  -4  -1  -5 4921.58 243.920  33
  -4  -1  -6 4169.29 210.335  27
   4  -1   6 4228.19 259.225  35
  -4  -1  -6 4549.95 236.100  33
  -4  -1  -7 283.807 56.4731  27
   4  -1   7 242.030 57.0013  23
  -4  -1  -7 249.511 59.7835  33
   4  -1   7 267.010 71.9698  35
   4  -1   8-3.38731 27.1978  46
   4  -1   8 75.9232 46.5994  35
  -4  -1  -8-20.1357 33.7875  50
  -4  -1  -8-8.51869 30.2354  27
   4  -1   8 26.1465 34.4430  83
   4  -1   8 5.52683 30.0759  93
  -4  -1  -8 8.00625 28.5753  60
   4  -1   8 61.9224 38.8707  67
   4  -1   8 4.91735 29.0240  64
  -4  -1  -8 15.9661 28.1816  74
   4  -1   9 4666.33 259.746  46
   4  -1   9 4605.65 304.488  35
  -4  -1  -9 4288.74 240.151  27
   4  -1   9 4666.43 261.345  83
   4  -1   9 4101.47 241.771  93
   4  -1   9 4071.94 244.396  64
  -4  -1  -9 4291.44 214.102  60
  -4  -1  -9 4560.04 227.033  73
   4  -1   9 4304.12 251.613  67
  -4  -1  -9 4615.92 228.222  74
  -4  -1 -10 9265.76 335.384  47
   4  -1  10 9269.28 379.452  46
   4  -1  10 9247.53 378.851  83
   4  -1  10 8799.01 367.326  93
  -4  -1 -10 9027.07 326.097  60
   4  -1  10 9369.20 381.266  64
   4  -1  10 8951.12 379.618  67
  -4  -1 -10 8763.63 332.572  74
  -4  -1 -10 8805.50 331.347  73
  -4  -1 -11 2227.93 139.904  47
   4  -1  11 2194.35 162.947  46
   4  -1  11 2312.46 163.945  93
   4  -1  11 2357.81 169.890  83
  -4  -1 -11 2202.39 142.141  73
  -4  -1 -11 2273.86 144.725  74
   4  -1  11 2279.98 170.278  67
   4  -1  11 2010.33 155.726  64
  -4  -1 -12 2713.93 136.472  47
   4  -1  12 2651.15 162.740  46
   4  -1  12 2772.79 167.482  83
   4  -1  12 2437.08 152.243  93
  -4  -1 -12 2503.73 138.734  74
   4  -1  12 2765.75 162.361  64
  -4  -1 -12 2629.13 137.936  73
  -4  -1 -13 987.511 69.1077  48
  -4  -1 -13 981.807 62.4284  47
   4  -1  13 1002.59 78.2326  93
   4  -1  13 1019.68 79.3117  64
  -4   0  16 61.4439 29.6556  93
  -4   0  16-10.6404 22.2091  83
   4   0 -16 8.05398 18.3167  96
   4   0 -16 37.8068 19.7764  56
  -4   0  15 133.279 44.6357  93
   4   0 -15 157.091 37.6469  96
  -4   0  14 85.6243 43.8396  93
   4   0 -14 144.353 48.5456  87
   4   0 -14 200.720 46.3254  96
   4   0 -13 1491.88 128.461  80
   4   0 -13 1641.11 144.129  87
   4   0 -13 1653.97 127.370  96
  -4   0  13 1281.62 124.589  71
  -4   0  12 230.537 71.6374  35
  -4   0  12 315.231 80.9927  31
   4   0 -12 202.603 63.6596  22
   4   0 -12 313.658 65.3339  80
   4   0 -12 235.670 57.5408  87
   4   0 -12 318.902 58.1473  96
  -4   0  12 216.534 54.6129  71
  -4   0  11 8036.01 405.181  35
   4   0 -11 8065.83 324.427  80
   4   0 -11 7697.27 338.968  87
   4   0 -11 8897.57 316.504  96
   4   0 -11 7384.00 369.948  22
   4   0 -10 6676.76 334.457  22
  -4   0  10 7267.65 373.990  13
  -4   0  10 7248.38 361.001  34
  -4   0  10 7059.12 363.066  35
  -4   0   9 3924.46 253.660  13
   4   0  -9 3285.93 216.736  22
  -4   0   9 3781.32 238.433  34
  -4   0   8 484.507 82.0998  13
   4   0  -8 568.967 82.4521  22
  -4   0   8 569.127 86.6339  34
  -4   0   7 1442.57 132.054  12
   4   0  -7 1270.81 117.227  22
  -4   0   7 1214.77 118.513  34
  -4   0   7 1271.98 102.742  37
  -4   0   6 1479.43 126.227  12
  -4   0   6 1302.66 95.8920  16
  -4   0   6 1498.90 127.345   9
   4   0  -6 1355.86 114.795  22
  -4   0   6 1560.64 125.108  34
  -4   0   6 1592.02 109.362  37
  -4   0   5 831.326 90.5095  12
   4   0  -5 903.038 86.6321  22
  -4   0   5 899.157 93.3291   9
  -4   0   5 671.139 68.3374  37
   4   0  -4 12741.3 376.559  22
  -4   0   4 12806.3 395.350   9
  -4   0   4 12378.8 360.891  37
  -4   0   3 59590.7 1277.63  18
   4   0  -3 59607.4 1282.64  22
   4   0  -3 60791.9 1205.07   2
  -4   0   2 102154. 2028.80   8
   4   0  -2 96696.7 1972.50   2
  -4   0   2 101054. 2022.42  18
   4   0  -2 104407. 1996.11  23
   4   0  -2 100702. 2016.56  22
   4   0  -1 294.060 47.2373  22
  -4   0   1 361.298 49.8714   8
  -4   0   1 328.550 48.7552  18
   4   0  -1 326.354 45.6125  25
  -4   0   1 349.919 41.7981  33
   4   0  -1 367.997 40.4252  32
   4   0   0 489.657 56.6293  22
   4   0   0 525.160 55.4613  25
  -4   0   0 112.860 29.2113  33
  -4   0  -1 89263.2 1726.47  27
   4   0   1 92062.1 1813.92  25
   4   0   1 90114.6 1807.58  23
   4   0   1 86995.4 1813.18  22
  -4   0  -1 86712.5 1799.48  33
  -4   0  -2 15933.8 392.550  27
   4   0   2 15766.3 445.569  25
   4   0   2 16768.5 448.243  23
   4   0   2 16144.3 470.994  35
  -4   0  -2 16086.4 445.834  33
  -4   0  -3 27018.8 709.423  21
  -4   0  -3 26679.0 622.544  27
   4   0   3 26169.1 672.516  25
   4   0   3 27642.7 673.796  23
   4   0   3 27780.2 710.591  35
  -4   0  -3 27098.1 675.197  33
  -4   0  -4 8220.87 334.452  21
  -4   0  -4 8023.91 271.003  27
   4   0   4 8205.69 301.517  25
   4   0   4 7758.20 293.952  23
   4   0   4 8218.46 328.994  35
  -4   0  -4 8179.82 304.999  33
  -4   0  -5 4454.74 249.479  21
  -4   0  -5 4294.95 197.449  27
   4   0   5 4299.06 215.338  25
   4   0   5 3999.48 206.534  23
  -4   0  -5 4687.41 225.450  33
   4   0   5 4966.05 254.936  35
  -4   0  -6 4.29299 22.6868  27
   4   0   6 3.66314 19.6900  25
   4   0   6 17.1134 27.6444  23
   4   0   6 33.2049 29.0111  35
  -4   0  -7 1132.72 108.776  27
  -4   0  -7 1121.54 123.126  20
  -4   0  -7 1255.51 127.285  15
   4   0   7 1238.38 139.997  35
   4   0   8 6203.50 341.033  35
   4   0   8 6035.64 288.374  46
  -4   0  -8 5586.31 271.759  27
  -4   0  -8 6056.79 302.169  20
   4   0   8 6064.93 296.464  93
   4   0   8 6018.36 289.660  83
   4   0   8 5962.43 286.287  64
   4   0   8 6258.71 296.748  67
  -4   0  -8 6322.16 270.509  73
  -4   0  -8 6006.79 253.618  60
  -4   0  -8 5976.96 261.905  74
   4   0   8 5866.84 277.324  71
   4   0   9 8210.58 348.317  46
  -4   0  -9 8089.66 317.208  47
   4   0   9 7856.56 397.424  35
   4   0   9 7867.34 350.720  93
   4   0   9 7673.07 342.558  83
   4   0   9 7774.42 339.075  64
  -4   0  -9 7875.36 303.384  60
   4   0   9 7986.01 350.240  67
  -4   0  -9 7458.30 306.533  74
  -4   0  -9 8242.24 317.797  73
   4   0  10 1980.63 159.838  46
  -4   0 -10 2041.53 143.662  47
   4   0  10 2006.76 162.644  83
   4   0  10 1957.43 161.996  93
  -4   0 -10 1638.77 131.682  74
  -4   0 -10 1789.94 134.521  73
   4   0  10 2197.46 170.769  67
   4   0  10 2299.02 170.082  64
   4   0  11 149.029 47.8750  46
  -4   0 -11 183.825 45.6966  47
   4   0  11 156.506 55.9604  83
   4   0  11 153.495 49.2922  93
  -4   0 -11 133.965 36.5429  73
   4   0  11 215.691 50.4415  64
  -4   0 -11 148.761 41.9737  74
   4   0  11 171.711 49.1818  67
  -4   0 -12 2979.59 147.771  47
  -4   0 -12 3144.91 153.994  48
   4   0  12 3144.66 172.572  46
   4   0  12 3111.61 179.104  93
   4   0  12 3120.45 177.478  83
  -4   0 -12 3123.65 154.242  73
   4   0  12 3429.07 173.703  64
  -4   0 -13 3169.16 133.911  48
   4   0  13 3450.83 160.743  93
  -4   1  16 338.198 52.0155  83
  -4   1  16 380.609 52.8212  93
   4   1 -16 282.273 39.5651  56
   4   1 -15 102.675 27.7078  95
  -4   1  15 60.9101 31.8676  93
   4   1 -15 135.560 37.1725  96
  -4   1  15 131.526 37.2751  71
   4   1 -15 40.2699 24.3739  56
   4   1 -14 1252.34 99.3335  95
  -4   1  14 1541.17 139.053  93
   4   1 -14 1645.55 119.878  96
  -4   1  14 1325.43 121.683  71
   4   1 -13 8744.81 320.865  96
  -4   1  13 8408.13 340.636  77
   4   1 -13 8262.35 333.570  87
  -4   1  13 8017.86 348.267  71
   4   1 -12 5187.42 301.183  22
  -4   1  12 6334.09 359.270  31
   4   1 -12 6924.27 277.945  96
  -4   1  12 5717.12 283.938  77
   4   1 -12 6128.28 286.606  87
  -4   1  12 6156.75 301.727  71
  -4   1  11 15370.3 573.152  35
   4   1 -11 16030.7 496.152  80
  -4   1  11 15214.9 511.811  77
   4   1 -11 14650.2 491.596  87
   4   1 -11 16609.4 477.608  96
   4   1 -11 16048.4 519.738  92
   4   1 -10 13473.7 501.515  22
  -4   1  10 14556.4 534.720  35
   4   1  -9 17211.3 567.071  22
  -4   1   9 18350.7 597.696  13
  -4   1   9 18051.5 607.485  34
  -4   1   8 2682.84 187.713  13
   4   1  -8 2679.17 179.041  22
  -4   1   8 2767.69 193.292  34
  -4   1   8 2480.28 165.675  37
  -4   1   7 16816.5 517.214  13
   4   1  -7 16443.5 499.279  22
  -4   1   7 15969.7 515.809  34
  -4   1   7 15863.8 485.259  37
  -4   1   6 11653.6 395.886  12
  -4   1   6 10847.5 353.180  16
   4   1  -6 11735.6 314.040  30
   4   1  -6 10852.0 366.143  22
  -4   1   6 10683.7 361.433  37
  -4   1   6 11058.8 383.735  34
  -4   1   5 2717.85 161.339  12
  -4   1   5 2707.26 149.326  16
  -4   1   5 3108.40 173.952   9
   4   1  -5 2935.87 159.689  22
   4   1  -5 2938.12 122.319  30
  -4   1   5 2963.89 166.639  34
  -4   1   5 2761.51 153.992  37
   4   1  -4 344.325 36.6220  30
  -4   1   4 334.245 55.8070   9
   4   1  -4 368.080 54.5094  22
  -4   1   4 204.819 40.9653  37
   4   1  -3 54964.5 1167.91  22
  -4   1   3 54013.3 1098.40  15
   4   1  -3 55008.3 1088.37  30
  -4   1   3 52625.0 1171.23   9
  -4   1   3 53294.9 1163.15  37
   4   1  -2 25842.6 602.635   2
   4   1  -2 25934.1 601.097  25
  -4   1   2 24486.6 578.248  15
   4   1  -2 25661.4 554.686  30
   4   1  -2 26053.6 624.293  22
  -4   1   2 25343.3 618.858  37
  -4   1   1 36565.4 744.444  20
   4   1  -1 36874.3 813.143  25
  -4   1   1 35104.7 822.003  18
   4   1  -1 34518.6 821.916   2
  -4   1   1 36714.2 801.857  15
   4   1  -1 36832.3 762.117  30
   4   1  -1 36116.4 827.720  22
  -4   1   1 36028.6 813.691   8
  -4   1   0 8828.38 277.643   8
  -4   1   0 9510.16 255.311  20
   4   1   0 8894.26 288.371  25
  -4   1   0 8909.94 292.145  18
   4   1   0 8893.32 307.517   2
  -4   1   0 8703.56 285.979  15
   4   1   0 8706.89 294.104  22
  -4   1  -1 79345.7 1575.70   8
  -4   1  -1 77985.9 1565.23  20
   4   1   1 78909.5 1612.63  25
  -4   1  -1 79123.1 1609.78  18
   4   1   1 77950.5 1599.85  23
  -4   1  -1 77602.8 1612.61  15
  -4   1  -2 48063.7 1017.52   8
  -4   1  -2 47386.9 1037.79  20
   4   1   2 47817.9 1070.36  25
  -4   1  -2 48692.7 1058.39  18
   4   1   2 47231.7 1054.69  23
  -4   1  -2 48736.4 1079.34  15
  -4   1  -3 1713.49 130.491  21
  -4   1  -3 1999.58 125.912  20
   4   1   3 1625.59 122.847  25
  -4   1  -3 1822.67 118.338  18
   4   1   3 1434.98 109.199  23
  -4   1  -3 1902.72 134.936  15
   4   1   3 1727.96 127.633  35
  -4   1  -4 37930.5 951.207  21
  -4   1  -4 38988.3 909.461  20
   4   1   4 38199.0 927.360  25
   4   1   4 37048.1 897.546  23
  -4   1  -4 41181.7 945.422  15
   4   1   4 37579.9 934.745  35
  -4   1  -5 4741.86 257.443  21
  -4   1  -5 5366.32 245.372  20
   4   1   5 5230.43 252.301  25
   4   1   5 4872.72 226.938  23
  -4   1  -5 5500.49 257.243  15
   4   1   5 4974.76 253.731  35
  -4   1  -6 4317.27 232.412  20
   4   1   6 4187.14 233.887  25
  -4   1  -6 4336.69 235.664  15
   4   1   6 4485.09 251.829  35
  -4   1  -7 302.676 65.9819  20
   4   1   7 254.501 60.4629  25
  -4   1  -7 267.725 58.4373  15
   4   1   7 263.709 65.6600  35
   4   1   8 32.8646 34.9075  49
   4   1   8 13.5414 31.2291  35
  -4   1  -8-0.59722 24.5627  38
  -4   1  -8 14.4624 31.3952  47
  -4   1  -8-15.5423 24.5795  20
   4   1   8 46.0771 34.1357  83
   4   1   8 23.4775 34.1203  93
   4   1   8 10.2559 30.3278  71
   4   1   8 55.1265 36.0445  67
  -4   1  -8 43.2621 25.5316  74
  -4   1  -8-5.49451 24.9056  73
  -4   1  -9 4100.96 218.475  47
   4   1   9 4394.98 241.719  83
   4   1   9 4602.34 257.728  93
  -4   1  -9 4297.27 220.728  74
   4   1   9 4266.93 240.974  71
   4   1   9 4617.10 246.191  67
  -4   1  -9 4339.34 221.583  73
  -4   1 -10 9108.19 331.551  48
   4   1  10 9258.32 356.083  46
  -4   1 -10 9350.89 339.528  47
   4   1  10 9189.89 379.421  93
  -4   1 -10 8927.43 333.898  74
   4   1  10 9021.54 362.973  83
   4   1  10 9271.78 364.725  67
  -4   1 -10 8777.09 330.741  73
   4   1  10 9140.31 364.126  71
  -4   1 -11 2311.97 143.675  48
  -4   1 -11 2153.89 139.062  47
   4   1  11 2343.22 153.542  46
   4   1  11 2250.05 158.004  83
   4   1  11 2472.00 174.862  93
  -4   1 -11 2167.53 139.102  73
   4   1  11 2424.22 160.236  67
   4   1  11 2287.01 155.508  71
  -4   1 -12 2773.06 141.819  48
  -4   1 -12 2485.05 132.192  47
   4   1  12 2485.70 148.570  83
   4   1  12 2553.67 160.469  93
   4   1  12 2431.58 140.452  71
  -4   1 -13 958.686 69.2630  48
   4   1  13 1092.45 87.0516  93
  -4   2  16 1260.04 88.8628  93
  -4   2  16 1190.69 84.1343  83
   4   2 -16 1035.24 67.4898  56
  -4   2  16 972.863 72.9278  71
   4   2 -15 2203.67 116.980  95
   4   2 -15 2121.31 123.533  56
  -4   2  15 2308.46 142.084  71
   4   2 -14 98.0384 32.2403  95
  -4   2  14 226.470 59.0794  93
   4   2 -14 151.417 42.1485  56
  -4   2  14 200.138 47.3724  71
   4   2 -13 351.274 58.3891  95
  -4   2  13 384.578 74.8081  77
   4   2 -13 447.300 67.2667  96
  -4   2  13 434.933 77.2685  71
   4   2 -13 252.570 56.5666  56
  -4   2  12 7243.44 337.178  77
  -4   2  12 7828.96 353.319  71
   4   2 -12 7939.50 322.568  56
  -4   2  11 14993.3 590.658  31
  -4   2  11 15088.4 517.324  77
   4   2 -11 14647.4 516.864  92
   4   2 -11 15247.6 484.061  54
  -4   2  10 7857.93 353.838  37
   4   2 -10 7590.59 337.124  92
   4   2 -10 7632.34 346.767  22
   4   2  -9 560.095 72.6320  30
   4   2  -9 480.204 82.2431  22
  -4   2   9 531.644 93.9940  34
  -4   2   9 406.057 73.7862  37
   4   2  -8 6231.57 286.308  22
   4   2  -8 6863.29 261.794  30
  -4   2   8 6863.53 328.751  34
  -4   2   8 6500.22 303.666  37
   4   2  -7 14613.4 463.919  22
   4   2  -7 14773.5 422.533  30
  -4   2   7 15279.7 500.039  34
  -4   2   7 14407.5 478.460  37
  -4   2   6 9658.37 353.441  16
   4   2  -6 10588.2 354.190  22
   4   2  -6 9904.25 310.734  30
  -4   2   6 10378.8 373.725  34
  -4   2   6 9855.86 361.898  37
  -4   2   5 47342.7 1086.43  12
  -4   2   5 46128.1 1092.88  16
   4   2  -5 48964.5 1084.41  22
   4   2  -5 49884.9 1033.25  30
  -4   2   5 48099.6 1100.95  34
  -4   2   5 47049.2 1097.74  37
  -4   2   4 36911.8 852.378  12
  -4   2   4 36152.4 870.258  16
  -4   2   4 37065.0 865.491   9
   4   2  -4 36777.8 859.055  22
   4   2  -4 38090.0 811.634  30
  -4   2   4 35464.2 861.187  34
  -4   2   4 37412.2 877.114  37
  -4   2   3 110188. 2229.51   9
  -4   2   3 109173. 2214.94  12
   4   2  -3 110586. 2188.45  25
  -4   2   3 113501. 2261.39  16
   4   2  -3 112698. 2246.07  22
   4   2  -3 110129. 2181.69  30
  -4   2   3 114351. 2258.45  37
   4   2  -2 20326.3 515.339  25
  -4   2   2 20394.4 521.126   9
  -4   2   2 21232.9 558.964  16
   4   2  -2 20990.3 498.292  30
   4   2  -2 21359.6 550.370  22
  -4   2   2 21164.5 548.006  37
   4   2  -1 15009.8 413.970  25
  -4   2   1 14333.2 406.983  15
   4   2  -1 14903.9 388.943  30
   4   2  -1 15191.5 434.988  22
  -4   2   1 15756.8 432.883  37
   4   2   0 23431.7 588.452  25
  -4   2   0 23868.9 591.170  15
   4   2   0 23031.6 604.448  22
  -4   2   0 22971.7 585.840  37
  -4   2  -1 48268.5 1043.93  20
   4   2   1 49739.5 1090.95  25
  -4   2  -1 50830.7 1096.66  15
   4   2   1 47204.8 1102.59  22
  -4   2  -1 48819.1 1095.39  38
  -4   2  -1 48197.0 1066.56  37
  -4   2  -2 2574.95 151.839  21
  -4   2  -2 2495.86 140.560  20
   4   2   2 2655.66 158.404  25
  -4   2  -2 2825.73 162.166  15
  -4   2  -2 2929.82 166.647  38
  -4   2  -2 2688.61 144.065  37
  -4   2  -3 6582.31 271.093  21
  -4   2  -3 6205.72 252.343  20
   4   2   3 6436.66 272.257  25
  -4   2  -3 6637.35 274.830  15
  -4   2  -3 6262.10 267.377  38
  -4   2  -4 1306.15 120.097  21
  -4   2  -4 1239.33 112.259  20
   4   2   4 1400.66 125.232  25
  -4   2  -4 1459.03 125.206  15
  -4   2  -4 1301.44 118.118  38
  -4   2  -5 11664.9 408.360  20
   4   2   5 11569.4 423.817  25
  -4   2  -5 11507.9 415.701  15
  -4   2  -5 11896.1 417.142  38
  -4   2  -6 7914.01 338.946  20
   4   2   6 7681.94 345.502  25
  -4   2  -6 7897.72 340.215  15
  -4   2  -6 7915.03 333.176  38
  -4   2  -7 2156.72 144.219  48
  -4   2  -7 2072.56 148.484  47
  -4   2  -7 2262.46 167.614  38
   4   2   7 1949.86 149.553  41
  -4   2  -7 2097.66 170.657  20
   4   2   7 2192.89 178.277  25
   4   2   7 2024.84 158.692  93
  -4   2  -7 2104.68 146.797  74
   4   2   7 1889.94 156.400  71
  -4   2  -7 2140.09 147.623  73
  -4   2  -8 11762.3 394.063  48
  -4   2  -8 11796.7 407.728  47
   4   2   8 11721.0 415.097  41
  -4   2  -8 11380.6 448.464  20
   4   2   8 11125.8 450.395  25
   4   2   8 11612.3 433.953  93
  -4   2  -8 11220.5 396.382  73
   4   2   8 11696.8 436.987  71
  -4   2  -9 4885.85 238.480  47
  -4   2  -9 4931.59 233.440  48
   4   2   9 4823.46 262.024  93
   4   2   9 4784.07 261.233  71
  -4   2 -10 116.740 41.0242  48
  -4   2 -10 109.705 40.5930  47
   4   2  10 67.0234 31.9911  49
   4   2  10 157.665 46.2614  93
   4   2  10 106.461 47.6175  71
  -4   2 -11 75.3835 30.5530  48
  -4   2 -11 72.9230 30.0715  47
   4   2  11 101.371 46.8658  93
   4   2  11 78.7285 36.8354  71
  -4   2 -12 849.362 74.3193  48
   4   2  12 1122.96 98.9696  93
   4   2  12 901.954 85.2975  71
  -4   2 -13 520.062 47.7976  90
   4   2  13 506.666 55.4634  93
  -4   2 -13 529.278 47.7116  72
   4   3 -15 452.750 49.2889  95
  -4   3  15 381.067 54.8336  93
  -4   3  15 418.514 57.0671  71
   4   3 -15 421.342 48.1292  56
  -4   3  14 2046.19 143.657  93
   4   3 -14 1902.27 119.737  95
  -4   3  14 1910.84 140.135  71
   4   3 -14 1614.78 114.383  56
   4   3 -13 1576.32 119.517  95
  -4   3  13 1633.60 141.085  77
  -4   3  13 1849.61 151.208  71
   4   3 -13 1668.97 127.921  56
  -4   3  12 10284.1 380.317  42
   4   3 -12 10275.7 365.007  95
  -4   3  12 10499.7 410.748  77
  -4   3  12 10761.9 416.832  71
   4   3 -12 11283.3 387.724  56
  -4   3  11 5960.83 287.259  42
  -4   3  11 6383.69 289.756  40
  -4   3  11 6039.45 349.665  31
   4   3 -11 6316.74 272.391  95
   4   3 -11 6073.09 307.394  92
  -4   3  11 5861.59 299.592  77
  -4   3  11 6451.07 311.665  71
   4   3 -11 6022.38 272.458  54
  -4   3  11 5857.80 277.866  62
   4   3 -11 6742.08 288.635  56
  -4   3  10 43301.8 1139.01  37
  -4   3  10 42765.5 1066.11  42
  -4   3  10 43535.4 1065.20  40
  -4   3  10 45590.2 1193.52  31
   4   3 -10 41311.3 1044.71  30
   4   3 -10 43064.9 1023.87  95
   4   3 -10 42655.3 1095.49  92
  -4   3  10 44473.4 1097.74  77
   4   3 -10 42409.1 1040.99  54
  -4   3  10 44369.1 1063.11  62
   4   3 -10 44183.7 1047.50  56
  -4   3   9 1570.94 156.392  37
   4   3  -9 1876.96 144.431  30
   4   3  -9 1475.46 140.463  92
   4   3  -9 1963.50 143.050  56
   4   3  -8 520.111 73.5318  30
  -4   3   8 529.205 86.8530  37
   4   3  -7 660.796 77.5007  30
  -4   3   7 512.088 83.6635  34
  -4   3   7 584.362 88.0889  37
   4   3  -6 10541.7 366.861  22
   4   3  -6 11296.4 355.877  30
  -4   3   6 10166.0 385.746  34
  -4   3   6 10104.0 393.976  37
   4   3  -5 8032.27 300.660  22
   4   3  -5 8396.13 287.111  30
  -4   3   5 7766.68 308.585  34
  -4   3   5 7622.59 320.220  37
  -4   3   4 4490.41 227.982  16
   4   3  -4 4781.94 216.610  22
   4   3  -4 4391.47 191.899  30
  -4   3   4 4456.70 208.069  34
  -4   3   4 4299.51 221.447  37
  -4   3   3 2304.19 155.956  16
   4   3  -3 2564.03 136.148  30
   4   3  -3 2548.50 150.992  22
  -4   3   3 2291.39 135.039  34
  -4   3   3 2304.54 152.382  37
   4   3  -2 2409.20 132.862  25
  -4   3   2 2507.96 157.982  16
   4   3  -2 2587.07 136.281  30
   4   3  -2 2358.86 146.444  22
  -4   3   2 2436.62 151.279  37
   4   3  -1 21921.9 562.635  25
  -4   3   1 22105.2 596.642  16
   4   3  -1 21907.0 553.323  30
   4   3  -1 20910.9 586.230  22
  -4   3   1 21775.1 594.176  38
  -4   3   1 21626.4 578.625  37
   4   3   0 7499.44 276.760  25
  -4   3   0 7523.74 288.591  16
   4   3   0 7090.76 260.383  30
   4   3   0 7166.64 291.390  22
  -4   3   0 7623.81 295.841  38
  -4   3   0 7322.74 272.680  37
   4   3   1 3223.78 176.809  25
  -4   3  -1 3332.27 179.796  16
  -4   3  -1 3196.28 185.102  38
  -4   3  -1 3237.72 165.423  37
   4   3   2 48792.8 1133.79  25
  -4   3  -2 48657.8 1102.01  16
  -4   3  -2 50077.5 1151.32  38
   4   3   3 9857.69 366.302  25
  -4   3  -3 9114.37 363.992  24
  -4   3  -3 9335.01 359.035  38
   4   3   4 862.359 102.853  25
  -4   3  -4 786.476 96.8815  24
  -4   3  -4 735.784 92.6613  38
   4   3   5 12730.4 466.456  25
  -4   3  -5 12330.1 444.690  38
   4   3   6 3470.37 230.382  25
  -4   3  -6 3420.25 196.112  47
  -4   3  -6 3549.26 215.949  38
   4   3   6 3545.98 212.101  71
  -4   3  -7 15212.9 473.421  48
  -4   3  -7 15701.5 494.002  47
   4   3   7 15148.1 502.599  41
   4   3   7 15590.0 560.353  25
   4   3   7 15335.9 502.702  93
  -4   3  -7 14845.8 476.266  68
   4   3   7 15499.6 521.507  71
  -4   3  -8 4899.92 236.779  48
  -4   3  -8 4790.55 243.721  47
   4   3   8 5002.35 257.082  41
   4   3   8 4849.05 287.558  25
   4   3   8 4807.17 253.121  93
  -4   3  -8 5082.50 239.343  68
   4   3   8 5116.01 272.682  71
  -4   3  -9 5232.04 240.507  48
  -4   3  -9 5124.96 246.466  47
   4   3   9 4764.55 245.274  41
   4   3   9 5157.58 260.339  93
   4   3   9 5468.31 279.166  71
  -4   3 -10 5294.78 233.822  48
   4   3  10 5815.43 255.853  49
   4   3  10 5397.77 257.606  93
   4   3  10 5780.45 276.934  71
  -4   3 -11 5191.05 212.074  48
   4   3  11 5161.54 214.204  49
   4   3  11 5077.20 229.656  93
   4   3  11 5199.61 241.306  71
   4   3  12 3935.17 172.250  93
  -4   3 -12 3787.40 155.581  90
  -4   3 -12 3912.24 160.504  72
   4   3  12 3704.14 174.994  71
   4   4 -15 698.250 53.8622  95
  -4   4  15 743.823 66.5605  71
   4   4 -14 756.197 68.8932  95
  -4   4  14 905.893 81.5839  93
  -4   4  14 853.820 85.6426  71
   4   4 -14 694.660 66.2261  56
  -4   4  13 447.048 62.9025  41
   4   4 -13 405.198 58.1840  95
  -4   4  13 412.893 62.8690  93
  -4   4  13 475.446 73.4666  71
   4   4 -13 604.102 70.5994  56
   4   4 -12 10412.5 360.998  95
  -4   4  12 10737.9 401.625  77
   4   4 -12 10318.5 363.861  56
  -4   4  12 11111.0 409.083  71
  -4   4  11 44.4290 37.7423  42
  -4   4  11 8.51017 28.4283  40
   4   4 -11 30.3337 27.1317  95
  -4   4  11 23.8143 29.1795  77
  -4   4  11 0.20338 34.9976  71
   4   4 -11 38.4588 27.2105  54
  -4   4  11 52.6368 33.9693  62
   4   4 -11 79.6884 39.8024  56
  -4   4  10 1310.92 149.077  37
  -4   4  10 1408.41 137.722  42
  -4   4  10 1396.02 134.880  40
  -4   4  10 1551.17 166.063  31
   4   4 -10 1204.39 122.917  30
   4   4 -10 1255.01 137.633  92
  -4   4  10 1310.61 135.456  77
   4   4 -10 1369.31 120.506  95
  -4   4  10 1592.78 146.845  71
   4   4 -10 1464.24 129.458  54
  -4   4  10 1373.13 131.711  62
   4   4 -10 1580.21 132.482  56
  -4   4   9 28357.1 852.001  37
  -4   4   9 26801.4 771.407  42
  -4   4   9 28027.0 778.188  40
  -4   4   9 29143.2 859.512  31
   4   4  -9 28161.8 769.972  30
   4   4  -9 29150.9 743.141  95
   4   4  -9 28629.5 800.316  92
  -4   4   9 28136.8 784.634  77
   4   4  -9 26618.3 747.964  54
  -4   4   9 27852.8 771.118  62
   4   4  -9 27658.4 743.637  56
  -4   4   8 24519.0 770.145  37
  -4   4   8 24467.0 708.975  42
  -4   4   8 24286.8 704.478  40
  -4   4   8 26555.6 777.464  31
   4   4  -8 24522.6 694.602  30
   4   4  -8 24828.1 723.628  92
   4   4  -8 25516.6 669.209  95
  -4   4   8 26133.1 713.138  86
   4   4  -8 24044.8 689.651  54
   4   4  -8 26130.2 686.499  56
   4   4  -7 21.7989 29.6289  30
  -4   4   7 2.86522 30.7075  37
   4   4  -6 1463.89 121.792  30
  -4   4   6 1319.28 136.851  37
   4   4  -5 22322.6 617.245  30
  -4   4   5 23860.7 689.119  37
   4   4  -4 19363.3 536.977  30
  -4   4   4 18307.3 579.372  37
   4   4  -3 578.825 72.8100  30
  -4   4   3 606.489 84.8391  37
   4   4  -2 2557.18 154.688  30
   4   4  -2 2477.97 160.420  22
  -4   4   2 2762.38 175.605  37
   4   4  -1 1453.14 114.399  25
   4   4  -1 1734.82 125.667  30
  -4   4   1 1618.81 128.158  37
   4   4   0 5098.79 234.919  25
  -4   4   0 5084.25 249.071  16
   4   4   0 5339.31 237.041  30
  -4   4   0 4827.00 227.872  37
   4   4   1 13757.4 442.440  25
  -4   4  -1 13186.7 481.800  24
  -4   4  -1 12824.6 434.474  16
  -4   4  -1 13369.9 458.690  38
   4   4   2 13371.9 450.485  25
  -4   4  -2 12331.2 473.337  24
  -4   4  -2 13174.9 460.192  38
   4   4   3 4747.83 252.554  25
  -4   4  -3 4822.03 255.089  38
   4   4   4 2109.50 171.980  25
  -4   4  -4 1919.73 169.761  24
  -4   4  -4 2275.40 172.392  38
   4   4   5 8745.44 354.121  41
   4   4   5 8647.41 390.188  25
  -4   4  -5 8847.15 342.038  75
  -4   4  -5 9766.63 335.928  90
  -4   4  -5 8709.38 343.239  68
   4   4   5 9028.14 359.520  71
  -4   4  -6 8657.81 333.697  48
   4   4   6 8863.95 362.794  41
   4   4   6 9388.05 415.785  25
  -4   4  -6 8542.92 336.097  75
   4   4   6 9534.76 376.128  71
  -4   4  -6 8894.46 346.870  68
   4   4   7 1296.61 149.039  25
  -4   4  -7 1291.56 116.782  48
   4   4   7 1215.48 124.991  41
   4   4   7 1202.92 127.489  71
  -4   4  -7 1366.24 120.382  68
   4   4   7 1310.11 113.505  70
  -4   4  -8 883.831 94.3086  48
   4   4   8 985.849 109.830  41
  -4   4  -8 899.997 95.2220  90
   4   4   8 972.224 113.856  71
   4   4   9 3814.22 212.095  41
  -4   4  -9 3648.91 189.688  90
  -4   4  -9 3579.64 199.543  72
   4   4   9 3773.00 220.464  71
   4   4  10 1621.76 124.483  49
  -4   4 -10 1779.06 119.600  90
   4   4  10 1854.54 143.029  71
  -4   4 -10 2064.64 134.434  72
   4   4  11 3898.73 172.752  49
  -4   4 -11 3826.23 163.482  90
  -4   4 -11 4043.62 172.094  72
   4   4  11 3928.40 190.336  71
   4   4  12 1718.81 99.5828  39
  -4   4 -12 1890.23 90.6940  90
  -4   4 -12 1990.67 91.6634  72
   4   4  12 1997.86 109.372  71
  -4   5  14 3441.52 134.061  41
  -4   5  14 3703.50 155.301  71
  -4   5  13 598.431 65.6288  41
   4   5 -13 630.309 64.7449  95
   4   5 -13 529.573 57.9910  56
  -4   5  13 666.668 76.0289  71
   4   5 -12 1424.86 109.119  95
  -4   5  12 1285.35 114.911  71
   4   5 -12 1168.53 99.6579  56
  -4   5  11 1143.74 113.661  42
  -4   5  11 1205.98 119.133  77
   4   5 -11 834.285 90.1531  95
  -4   5  11 955.908 105.546  71
   4   5 -11 1021.72 99.2008  56
   4   5 -11 1045.51 97.8083  54
  -4   5  11 1071.16 109.011  62
  -4   5  10 8635.84 358.478  42
  -4   5  10 8935.91 359.608  40
   4   5 -10 8765.77 332.977  95
  -4   5  10 8772.32 358.494  77
   4   5 -10 8302.53 328.599  54
   4   5 -10 8498.51 330.808  56
  -4   5  10 8156.14 345.532  62
  -4   5  10 8912.94 355.285  71
  -4   5   9 5105.95 311.222  37
  -4   5   9 4861.71 264.534  42
  -4   5   9 5068.88 268.960  40
   4   5  -9 5253.61 248.363  95
   4   5  -9 5387.86 282.939  92
  -4   5   9 5054.46 262.774  77
  -4   5   9 5288.07 263.503  71
   4   5  -9 4843.31 250.066  54
  -4   5   9 5089.98 266.121  62
  -4   5   9 5187.05 245.486  59
   4   5  -9 4812.42 244.032  56
  -4   5   8 15624.1 582.146  37
  -4   5   8 14466.6 505.840  42
  -4   5   8 14514.1 506.168  40
   4   5  -8 14624.1 504.321  30
   4   5  -8 15320.7 477.674  95
   4   5  -8 15775.0 526.358  92
  -4   5   8 15281.0 504.100  77
   4   5  -8 14542.0 493.452  54
   4   5  -8 15134.0 485.074  56
  -4   5   8 14604.6 481.801  59
  -4   5   8 14819.2 506.365  62
  -4   5   7 14163.6 557.028  37
  -4   5   7 15221.6 513.235  42
  -4   5   7 15341.1 516.070  40
   4   5  -7 15287.4 504.763  39
   4   5  -7 14815.9 503.227  30
   4   5  -7 15839.2 523.072  92
  -4   5   7 14875.9 505.071  86
   4   5  -7 16101.7 484.273  95
  -4   5   7 15304.0 499.027  77
  -4   5   7 15206.4 494.509  66
   4   5  -7 15462.4 508.811  54
   4   5  -7 15247.0 486.891  56
  -4   5   7 15206.4 494.814  59
  -4   5   6 5753.69 315.823  37
  -4   5   6 5544.96 274.469  42
  -4   5   6 5457.38 271.292  40
   4   5  -6 5282.20 263.777  39
   4   5  -6 5543.28 270.604  30
   4   5  -6 5789.34 252.690  95
   4   5  -6 5540.92 273.233  92
  -4   5   6 5621.50 273.055  86
   4   5  -6 5548.17 272.566  54
  -4   5   6 5568.08 266.387  66
   4   5  -6 5731.13 259.628  56
  -4   5   5 3772.27 236.977  24
   4   5  -5 3668.95 212.647  30
  -4   5   5 3919.34 251.305  37
  -4   5   4 198.372 56.3303  24
   4   5  -4 112.457 41.8813  30
  -4   5   4 149.674 51.5719  37
  -4   5   3 1803.46 167.694  24
   4   5  -3 1729.87 139.841  30
  -4   5   3 2036.50 165.912  37
  -4   5   2 7956.75 374.126  24
   4   5  -2 7279.68 306.754  30
  -4   5   2 7186.95 324.442  37
  -4   5   1 24608.2 776.790  24
   4   5  -1 26316.0 705.228  30
   4   5   0 1439.90 127.600  25
  -4   5   0 1373.52 151.918  24
   4   5   0 1563.46 134.276  30
   4   5   1 182.814 56.0281  25
  -4   5  -1 97.9703 45.7528  24
   4   5   2 6493.38 308.085  25
  -4   5  -2 5849.73 329.657  24
   4   5   3 6118.38 292.607  39
   4   5   3 6450.13 282.667  41
   4   5   3 5939.98 307.487  25
  -4   5  -3 5401.95 319.337  24
  -4   5  -3 6120.58 279.553  75
   4   5   3 5885.39 256.811  57
  -4   5  -3 6169.26 279.889  72
   4   5   4 4824.33 248.474  41
   4   5   4 4754.65 278.522  25
  -4   5  -4 4409.42 282.211  24
  -4   5  -4 4684.45 242.246  75
  -4   5  -4 4633.67 220.101  90
   4   5   4 4551.78 220.248  57
   4   5   4 4677.53 240.401  71
  -4   5  -4 5015.53 253.999  72
   4   5   5 12567.4 450.568  41
   4   5   5 13003.9 507.954  25
  -4   5  -5 12417.9 429.405  75
  -4   5  -5 12522.2 412.314  90
   4   5   5 12380.2 440.072  71
  -4   5  -5 12834.4 449.922  72
   4   5   6 3891.94 227.649  41
  -4   5  -6 3845.21 203.968  90
  -4   5  -6 3877.65 208.295  75
   4   5   6 3881.40 225.145  71
  -4   5  -6 3810.60 221.217  72
   4   5   7 11665.2 426.611  41
  -4   5  -7 11196.7 382.053  90
  -4   5  -7 11668.2 410.779  72
   4   5   7 10950.9 382.558  70
   4   5   7 11115.9 411.509  71
   4   5   8 87.0143 46.2059  41
  -4   5  -8 13.0910 23.9967  90
   4   5   8 66.9915 35.2293  71
  -4   5  -8 85.2955 36.8762  72
   4   5   8 10.1833 28.1717  70
   4   5   9 7741.92 302.638  41
  -4   5  -9 7260.10 267.077  90
  -4   5  -9 7855.83 289.819  72
   4   5   9 7624.78 301.776  71
   4   5  10 1350.41 102.740  49
   4   5  10 1253.15 101.257  39
  -4   5 -10 1242.66 87.9068  90
   4   5  10 1365.43 105.414  71
  -4   5 -10 1379.24 96.2884  72
   4   5  11 844.011 65.6012  49
   4   5  11 672.024 59.0123  39
  -4   5 -11 860.459 60.0595  51
  -4   5 -11 817.781 58.6498  90
  -4   5 -11 864.843 60.5076  72
   4   5  11 904.077 73.1633  71
  -4   6  13 1774.34 98.2892  41
   4   6 -13 1789.53 89.0744  97
  -4   6  12 508.664 61.9470  41
  -4   6  12 536.202 59.2013  71
   4   6 -12 458.035 51.5734  56
  -4   6  11 920.750 92.5343  41
   4   6 -11 901.817 82.7616  56
   4   6 -11 843.463 76.3729  54
  -4   6  11 1016.66 90.2806  71
  -4   6  10 360.728 62.1293  77
   4   6 -10 396.195 60.4800  54
  -4   6  10 429.074 62.3546  59
  -4   6  10 424.528 70.5728  62
   4   6 -10 368.536 60.6411  56
  -4   6   9 11757.5 420.492  42
  -4   6   9 11193.2 411.357  40
  -4   6   9 10745.2 387.403  77
   4   6  -9 11102.9 391.085  54
   4   6  -9 11076.5 385.538  56
  -4   6   9 11032.9 382.671  59
  -4   6   9 11865.0 417.846  62
  -4   6   8 2778.01 190.497  42
  -4   6   8 2428.46 180.020  40
  -4   6   8 2907.95 191.534  62
   4   6  -8 2962.49 188.938  54
   4   6  -8 2916.88 181.464  56
  -4   6   8 2532.31 173.047  59
  -4   6   7 6213.22 343.436  37
  -4   6   7 6501.70 302.672  42
  -4   6   7 6418.52 301.927  40
  -4   6   7 6230.74 247.718  53
   4   6  -7 6140.61 281.814  56
   4   6  -7 6160.31 294.303  54
  -4   6   7 6560.01 295.505  59
  -4   6   7 6316.65 298.339  62
  -4   6   6 1138.17 141.540  37
  -4   6   6 1066.59 117.791  42
  -4   6   6 1094.69 117.392  40
  -4   6   6 1066.78 94.9458  53
   4   6  -6 939.104 111.164  30
   4   6  -6 1131.32 105.157  97
   4   6  -6 1090.74 111.682  56
  -4   6   6 1134.38 119.518  66
  -4   6   6 1115.68 118.336  59
   4   6  -6 1034.50 116.041  54
  -4   6   5 20686.2 678.675  37
  -4   6   5 19464.4 592.211  42
  -4   6   5 18904.8 591.651  40
   4   6  -5 18996.7 603.421  30
  -4   6   5 19148.4 561.264  75
  -4   6   5 19662.8 595.774  86
   4   6  -5 19070.4 545.642  97
   4   6  -5 20322.2 609.642  54
   4   6  -5 20212.4 588.400  56
  -4   6   5 19299.6 596.259  66
  -4   6   5 19089.4 593.670  59
  -4   6   4 11283.9 457.901  37
  -4   6   4 10991.7 402.599  40
  -4   6   4 10362.8 453.315  24
   4   6  -4 11109.9 419.824  30
  -4   6   4 10799.8 384.236  75
   4   6  -4 10592.4 364.414  97
  -4   6   4 10252.8 391.890  86
   4   6  -4 10440.4 387.533  56
  -4   6   4 10844.7 406.226  66
   4   6  -4 10850.1 410.413  54
  -4   6   3 28506.1 839.894  37
  -4   6   3 29735.9 894.664  24
   4   6  -3 29486.9 809.629  30
   4   6  -3 29501.9 743.881  97
  -4   6   3 30171.2 783.439  75
  -4   6   3 27683.0 769.683  86
   4   6  -3 30096.0 805.129  54
   4   6  -3 30701.0 787.013  56
  -4   6   3 30500.6 804.491  66
  -4   6   2 12141.4 515.633  24
   4   6  -2 12911.2 457.792  30
   4   6  -2 12852.7 402.482  97
  -4   6   2 12174.6 426.939  75
  -4   6   2 12005.0 397.922  55
   4   6  -2 11975.2 418.811  56
  -4   6   2 12582.6 441.393  66
   4   6  -2 12269.9 436.890  54
  -4   6   1 26117.5 697.526  51
  -4   6   1 26046.9 841.600  24
   4   6  -1 26958.1 757.183  30
   4   6  -1 26914.0 685.078  97
  -4   6   1 26475.3 724.739  75
  -4   6   1 25986.1 686.463  55
   4   6  -1 26313.5 712.712  56
  -4   6   1 26484.6 728.750  66
   4   6  -1 26473.3 723.256  54
  -4   6   0 5590.73 257.922  51
  -4   6   0 5616.50 336.890  24
   4   6   0 5879.99 248.433  97
  -4   6   0 5565.05 270.802  75
  -4   6   0 5294.19 242.453  55
  -4   6   0 5623.75 268.888  66
  -4   6  -1 499.583 75.5457  51
  -4   6  -1 470.238 98.1313  24
   4   6   1 555.261 73.5381  97
  -4   6  -1 725.594 95.3721  75
   4   6   1 476.253 69.6107  94
  -4   6  -1 523.995 78.0904  66
  -4   6  -1 583.319 77.8549  55
  -4   6  -1 630.047 84.5653  72
   4   6   2 5038.31 246.008  41
  -4   6  -2 4859.00 248.279  51
   4   6   2 5072.06 276.458  25
  -4   6  -2 4632.00 307.852  24
   4   6   2 4915.40 228.917  94
  -4   6  -2 4620.18 246.301  75
  -4   6  -2 4878.90 251.208  72
  -4   6  -2 5107.09 238.222  55
   4   6   3 3553.49 178.294  44
   4   6   3 3277.21 198.534  41
   4   6   3 3313.57 228.344  25
  -4   6  -3 2867.79 238.021  24
  -4   6  -3 3569.39 210.810  75
   4   6   3 3438.10 193.624  57
  -4   6  -3 3176.55 186.140  55
  -4   6  -3 3321.20 204.010  72
   4   6   4 901.457 87.7060  44
   4   6   4 813.160 98.8084  41
  -4   6  -4 909.317 101.327  75
   4   6   4 851.315 88.9584  57
  -4   6  -4 856.146 101.852  72
   4   6   5 2875.76 187.677  41
  -4   6  -5 2897.71 159.228  52
  -4   6  -5 2677.45 161.324  90
  -4   6  -5 2849.47 175.893  75
   4   6   5 2671.43 156.295  57
  -4   6  -5 2590.03 178.342  72
   4   6   6 460.545 74.7593  41
  -4   6  -6 517.961 63.9229  52
  -4   6  -6 503.245 68.7468  75
  -4   6  -6 483.319 66.0107  90
   4   6   6 486.204 72.5064  70
  -4   6  -6 478.802 75.6398  72
   4   6   7 3509.95 199.993  41
  -4   6  -7 3478.43 166.071  52
  -4   6  -7 3347.50 172.996  90
   4   6   7 3503.36 183.851  70
  -4   6  -7 3591.94 191.949  72
   4   6   7 3516.17 187.398  71
  -4   6  -8 1285.63 103.302  51
   4   6   8 1449.69 118.361  41
  -4   6  -8 1097.08 82.2264  52
  -4   6  -8 1348.17 97.8974  90
   4   6   8 1381.64 100.492  70
   4   6   8 1302.62 104.419  71
  -4   6  -8 1269.89 101.138  72
   4   6   9 1261.28 97.6634  49
  -4   6  -9 1268.41 77.0369  52
  -4   6  -9 1278.95 91.1059  51
   4   6   9 1324.67 94.6887  71
  -4   6  -9 1400.16 93.3056  72
   4   6  10 1047.16 73.3592  49
  -4   6 -10 991.264 64.6783  51
  -4   6 -10 1028.93 66.2965  55
  -4   7  11 663.251 66.3850  41
   4   7 -11 699.107 59.3771  97
   4   7 -11 572.183 51.4694  56
  -4   7  10 4305.51 195.202  41
   4   7 -10 4362.72 176.211  97
  -4   7  10 4309.15 176.905  59
   4   7  -9 4602.33 197.589  97
  -4   7   9 5005.42 227.062  62
  -4   7   9 4762.84 210.138  59
   4   7  -9 4605.22 203.478  56
   4   7  -9 4375.74 201.024  54
  -4   7   8 828.161 75.3289  53
   4   7  -8 915.619 87.8914  97
  -4   7   8 988.435 99.3534  62
   4   7  -8 901.630 91.9638  56
  -4   7   8 1033.71 100.609  59
   4   7  -8 823.286 90.2908  54
  -4   7   7 1173.67 95.4000  53
  -4   7   7 1281.20 117.977  42
  -4   7   7 1311.97 120.324  40
   4   7  -7 1432.35 110.984  97
  -4   7   7 1432.12 124.893  62
   4   7  -7 1192.73 115.376  54
  -4   7   7 1491.43 126.587  59
   4   7  -7 1112.60 106.465  56
  -4   7   6 471.864 71.5264  42
  -4   7   6 477.196 77.2481  40
  -4   7   6 467.657 61.2149  53
  -4   7   6 536.221 71.9521  75
   4   7  -6 513.117 70.1450  97
   4   7  -6 450.316 70.3969  56
   4   7  -6 436.729 73.5133  54
  -4   7   6 471.801 77.8489  59
  -4   7   6 446.019 72.1699  62
  -4   7   5 6205.64 274.547  42
  -4   7   5 5983.29 276.824  40
  -4   7   5 5967.07 264.849  75
   4   7  -5 6158.53 258.136  97
  -4   7   5 6078.51 285.937  59
  -4   7   5 6178.14 280.533  62
   4   7  -5 6007.22 286.071  54
   4   7  -5 6046.56 274.986  56
   4   7  -4 4207.52 210.385  97
  -4   7   4 4410.17 226.278  75
  -4   7   4 4470.93 231.081  62
   4   7  -4 4355.36 228.429  56
  -4   7   4 4566.83 242.152  66
  -4   7   4 4528.09 242.622  59
   4   7  -4 3959.19 229.960  54
   4   7  -3 9279.77 335.245  97
  -4   7   3 9501.71 361.219  75
   4   7  -3 9339.48 360.231  56
  -4   7   3 8880.21 362.210  66
  -4   7   3 9785.20 376.480  59
   4   7  -2 32.2711 27.1934  97
  -4   7   2 55.8756 32.8241  75
  -4   7   2 50.9761 34.3964  66
  -4   7   2-17.6240 27.0142  59
  -4   7   1 6872.03 288.354  51
  -4   7   1 7080.61 307.760  75
   4   7  -1 6725.90 275.968  97
  -4   7   1 6571.49 278.667  55
  -4   7   1 6919.54 300.284  59
  -4   7   1 6769.19 298.972  66
   4   7  -1 6753.89 275.746  70
  -4   7   0 2596.34 169.247  51
   4   7   0 2455.55 160.468  94
   4   7   0 2704.11 160.989  97
  -4   7   0 2533.91 175.833  75
  -4   7   0 2426.81 158.603  55
  -4   7   0 2515.29 169.005  66
  -4   7   0 2443.66 164.617  59
   4   7   1 274.522 48.0226  44
  -4   7  -1 322.179 61.9062  51
   4   7   1 281.648 51.6273  94
  -4   7  -1 336.284 63.6982  75
  -4   7  -1 241.100 53.9219  55
   4   7   2 1822.02 120.274  44
  -4   7  -2 1532.46 132.666  51
   4   7   2 1650.79 122.269  94
  -4   7  -2 1580.40 134.976  75
  -4   7  -2 1451.26 121.260  55
   4   7   3 2361.15 138.241  44
  -4   7  -3 2226.36 158.751  51
  -4   7  -3 2263.47 159.623  75
   4   7   3 2337.28 150.655  57
  -4   7  -3 2244.15 149.005  55
   4   7   4 1291.45 113.050  41
  -4   7  -4 1220.53 96.2670  52
  -4   7  -4 1278.43 117.559  51
  -4   7  -4 1211.68 110.248  75
   4   7   4 1300.78 105.861  57
  -4   7  -4 1334.55 110.416  55
  -4   7  -5 6185.03 231.467  52
  -4   7  -5 6549.65 272.050  51
   4   7   5 6718.22 272.378  41
  -4   7  -5 6544.39 255.690  75
  -4   7  -5 6474.08 256.006  55
   4   7   5 6361.05 264.407  70
  -4   7  -6 2159.16 118.053  52
  -4   7  -6 2423.06 147.625  51
   4   7   6 2425.93 143.827  70
  -4   7  -6 2435.08 138.244  55
  -4   7  -7 684.992 57.7281  52
  -4   7  -7 628.252 67.4734  51
   4   7   7 618.910 66.5588  70
  -4   7  -7 725.897 67.5798  55
   4   7   8 534.479 54.8615  49
  -4   7  -8 482.525 51.5828  51
   4   7   8 503.856 49.5090  70
  -4   7  -8 563.703 52.7809  55
  -4   8   9 533.574 54.8714  41
   4   8  -9 549.876 51.0805  97
  -4   8   9 526.215 53.1705  59
  -4   8   8 1122.26 84.3699  41
  -4   8   8 1067.38 69.1162  53
   4   8  -8 1166.91 82.6176  97
   4   8  -8 958.191 70.9651  94
  -4   8   8 1065.59 87.6805  59
  -4   8   7 1314.96 97.5718  41
  -4   8   7 1397.97 88.5088  53
   4   8  -7 1545.00 101.779  97
  -4   8   7 1564.28 107.985  62
  -4   8   7 1498.85 111.231  59
  -4   8   6 402.799 50.6387  53
   4   8  -6 547.470 63.0615  97
  -4   8   6 453.886 60.8189  62
  -4   8   6 490.222 70.5415  59
  -4   8   5 1564.77 104.392  53
   4   8  -5 1849.12 121.503  97
  -4   8   5 1906.53 136.835  59
  -4   8   4 1078.33 99.9180  75
   4   8  -4 1028.14 92.2501  97
  -4   8   4 1012.70 101.301  59
  -4   8   3 12456.9 407.585  75
   4   8  -3 12520.3 385.881  97
  -4   8   3 12618.0 414.421  59
  -4   8   2 1173.37 108.790  75
   4   8  -2 1221.66 101.357  97
  -4   8   2 1210.94 107.976  59
   4   8  -1 579.490 62.0530  44
  -4   8   1 546.239 76.8943  75
   4   8  -1 559.474 70.7202  94
  -4   8   1 573.440 71.7688  59
   4   8   0 218.823 39.1056  44
  -4   8   0 204.232 49.4217  75
   4   8   0 169.936 41.4961  94
   4   8   0 190.063 43.3291  70
  -4   8   0 280.248 52.0797  55
   4   8   1 1549.74 100.291  44
   4   8   1 1385.79 102.888  94
  -4   8  -1 1585.67 125.321  75
   4   8   1 1414.63 109.552  70
   4   8   1 1458.56 111.670  57
  -4   8  -1 1560.70 114.010  55
  -4   8  -2 1842.15 130.235  51
   4   8   2 2086.11 115.143  44
  -4   8  -2 2129.66 139.155  75
   4   8   2 1857.59 124.306  57
  -4   8  -2 2141.18 131.928  55
   4   8   2 2023.42 131.724  70
  -4   8  -3 623.376 73.6167  51
  -4   8  -3 604.233 70.5777  75
  -4   8  -3 567.196 65.5709  55
   4   8   3 467.240 60.1467  57
   4   8   3 613.341 71.2309  70
  -4   8  -4 2172.13 130.167  51
  -4   8  -4 2083.14 121.109  75
  -4   8  -4 2110.11 122.224  55
   4   8   4 2120.05 127.876  70
   4   8   4 1995.84 110.985  57
  -4   8  -5 2550.65 133.088  51
  -4   8  -5 2341.90 121.600  55
   4   8   5 2439.86 130.126  70
  -4   8  -6 64.8684 21.6104  51
  -4   8  -6 57.3340 18.3116  55
   4   8   6 23.2239 18.8171  70
   4   9  -6 1160.45 72.8859  94
   4   9  -6 1317.32 75.4367  97
  -4   9   6 1246.33 81.3517  59
  -4   9   5 89.0889 21.6043  53
   4   9  -5 40.5319 18.7297  94
  -4   9   5 93.1870 28.3997  59
  -4   9   4 153.295 28.7138  53
   4   9  -4 163.647 31.9515  94
   4   9  -4 136.926 28.0217  57
  -4   9   4 212.185 39.2119  59
  -4   9   3 533.373 51.2961  53
   4   9  -3 533.196 58.5712  94
   4   9  -3 515.426 52.7729  57
  -4   9   3 678.902 64.5146  59
   4   9  -2 4759.80 182.651  94
   4   9  -2 4926.98 186.615  57
  -4   9   2 4647.71 178.371  59
  -4   9   1 1605.96 106.377  75
   4   9  -1 1531.61 93.5619  94
   4   9  -1 1507.04 96.9855  57
  -4   9   0 3263.23 152.416  75
   4   9   0 2979.34 127.783  94
   4   9   0 2821.84 136.590  57
  -4   9  -1 4920.23 188.662  75
   4   9   1 4719.74 177.485  57
   4   9   1 4764.48 166.741  70
  -4   9  -2 1353.95 85.3381  75
   4   9   2 1239.90 78.4950  57
   4   9   2 1347.59 80.7942  70
   4   9   3 385.095 38.8153  57
   4   9   3 380.117 42.1405  70
   5  -9  -5 4745.01 157.071  85
   5  -9  -5 4616.44 156.804  63
   5  -9  -4 716.505 57.1559  81
   5  -9  -4 665.413 54.2165  79
   5  -9  -4 685.656 55.4608  85
   5  -9  -4 860.943 61.5233  63
   5  -9  -3 22.1416 16.0172  79
   5  -9  -3 26.2339 14.3973  81
   5  -9  -3 55.5509 24.8446  63
   5  -9  -2 1967.39 100.876  81
   5  -9  -2 1950.45 100.774  79
   5  -9  -2 2006.74 99.2598  63
   5  -9  -1 1474.51 85.6190  81
   5  -9  -1 1453.64 85.1481  79
   5  -9  -1 1487.45 82.6407  63
   5  -9   0 4504.02 160.168  81
   5  -9   0 4828.08 157.602  63
   5  -9   1 156.573 27.0747  79
   5  -9   1 159.666 27.6546  81
   5  -9   1 199.420 30.5928  76
   5  -8  -9 1278.80 73.7220  85
   5  -8  -9 1251.24 74.5139  63
   5  -8  -8 450.067 49.7336  79
   5  -8  -8 440.022 48.8470  85
   5  -8  -8 564.947 51.3592  96
   5  -8  -8 462.062 50.8757  63
   5  -8  -7 493.483 55.8921  79
   5  -8  -7 676.383 61.8147  96
   5  -8  -7 537.145 56.5338  85
   5  -8  -7 616.514 62.9989  63
   5  -8  -6-18.9599 23.8962  79
   5  -8  -6 19.7390 18.7209  81
   5  -8  -6 11.1391 22.3333  85
   5  -8  -6 2.44890 21.0625  63
   5  -8  -5 5346.78 215.875  81
   5  -8  -5 5224.14 215.250  79
   5  -8  -5 5418.90 215.746  63
   5  -8  -4 6201.79 247.946  79
   5  -8  -4 6500.86 249.485  81
   5  -8  -4 7059.75 253.943  63
   5  -8  -3 3956.63 186.582  81
   5  -8  -3 3625.86 184.111  79
   5  -8  -3 4216.83 188.405  63
   5  -8  -2 7385.05 279.386  79
   5  -8  -2 8043.21 281.816  81
   5  -8  -2 7178.60 275.572  76
   5  -8  -1 2125.08 135.229  79
   5  -8  -1 2091.33 135.574  76
   5  -8   0 599.505 70.2501  88
   5  -8   0 683.599 76.6422  76
   5  -8   1 898.670 86.7323  76
   5  -8   1 699.538 76.5571  88
   5  -8   2 2379.17 137.772  88
   5  -8   2 2466.13 140.889  76
   5  -8   3 561.872 64.1649  88
   5  -8   3 669.070 69.1965  76
   5  -8   4 5122.56 196.999  88
   5  -8   4 5530.32 201.364  76
   5  -8   5 5373.53 180.312  76
   5  -8   5 4988.84 178.685  88
   5  -7 -11 35.0016 16.3146  96
   5  -7 -11 35.3791 15.5571  80
   5  -7 -10 309.435 37.6393  89
   5  -7 -10 389.198 46.9111  96
   5  -7 -10 315.984 44.8427  79
   5  -7 -10 363.176 47.1450  85
   5  -7 -10 291.973 42.5629  63
   5  -7  -9 862.715 78.4324  79
   5  -7  -9 867.162 78.3178  85
   5  -7  -9 910.616 76.8585  96
   5  -7  -9 865.397 80.1067  63
   5  -7  -8 1844.29 126.233  79
   5  -7  -8 1966.18 124.143  85
   5  -7  -8 1981.83 121.790  96
   5  -7  -8 2007.75 129.916  63
   5  -7  -7 3305.93 176.206  81
   5  -7  -7 3126.65 174.014  79
   5  -7  -7 3137.57 168.592  85
   5  -7  -7 3348.26 175.836  63
   5  -7  -6 2411.96 153.606  81
   5  -7  -6 2464.61 157.421  79
   5  -7  -6 2487.96 153.998  63
   5  -7  -5 5169.58 239.048  81
   5  -7  -5 5315.34 246.560  79
   5  -7  -5 5846.28 247.767  63
   5  -7  -4 1837.38 135.737  81
   5  -7  -4 1661.68 132.702  76
   5  -7  -4 1725.39 135.679  79
   5  -7  -4 1893.02 134.503  63
   5  -7  -3 5674.72 261.876  79
   5  -7  -3 6033.59 268.903  76
   5  -7  -2 8683.06 339.687  88
   5  -7  -2 8939.61 343.504  76
   5  -7  -1 21645.9 626.994  88
   5  -7  -1 22726.2 633.269  76
   5  -7   0 1227.98 116.739  88
   5  -7   0 1264.69 116.456  76
   5  -7   1 1206.32 113.564  76
   5  -7   1 1092.38 111.559  88
   5  -7   1 1067.88 104.500  65
   5  -7   2 1292.38 119.603  88
   5  -7   2 1237.67 114.760  76
   5  -7   2 1124.33 107.423  65
   5  -7   3 134.804 42.8363  88
   5  -7   3 131.841 36.3786  58
   5  -7   3 186.575 43.5866  65
   5  -7   4 198.727 49.6142  88
   5  -7   4 186.175 41.7015  58
   5  -7   4 225.024 47.3181  65
   5  -7   5 3382.65 175.098  88
   5  -7   5 3588.88 182.405  65
   5  -7   5 3259.15 167.424  58
   5  -7   6 254.792 42.8061  76
   5  -7   6 238.954 44.3213  88
   5  -7   6 239.960 42.7209  58
   5  -7   6 200.745 41.9115  65
   5  -7   7 674.433 61.3390  88
   5  -7   7 612.282 53.1039  76
  -5  -7  -7 640.378 51.8692  60
   5  -7   7 550.571 57.7421  65
   5  -7   7 611.410 56.4706  58
   5  -6 -12 2142.36 106.156  96
   5  -6 -12 2211.47 115.846  80
   5  -6 -11 471.698 58.0581  79
   5  -6 -11 486.011 57.6655  85
   5  -6 -11 485.587 55.6409  96
   5  -6 -10 549.943 70.1290  79
   5  -6 -10 743.172 74.2804  96
   5  -6 -10 606.727 69.2269  85
   5  -6 -10 614.751 71.6569  63
   5  -6  -9 3764.31 190.844  82
   5  -6  -9 4367.58 211.451  79
   5  -6  -9 4144.18 197.043  85
   5  -6  -9 4220.63 194.619  96
   5  -6  -9 4290.83 206.330  63
   5  -6  -8 20757.5 555.535  96
   5  -6  -8 21032.3 584.083  79
   5  -6  -8 19999.1 567.481  81
   5  -6  -8 19894.6 556.891  85
   5  -6  -8 20699.0 572.771  63
   5  -6  -7 1312.65 115.068  81
   5  -6  -7 1564.83 128.811  79
   5  -6  -7 1264.12 108.792  85
   5  -6  -7 1259.49 110.912  63
   5  -6  -6 12403.4 415.709  81
   5  -6  -6 12465.1 424.907  79
   5  -6  -6 13080.0 420.263  63
   5  -6  -5 241.310 56.8496  28
   5  -6  -5 407.163 70.4065  79
   5  -6  -5 384.568 65.2913  81
   5  -6  -5 289.858 57.0269  63
   5  -6  -4 8217.38 387.726  32
   5  -6  -4 8566.16 339.254  79
   5  -6  -4 8622.69 329.166  81
   5  -6  -4 8441.86 337.505  76
   5  -6  -4 9310.23 392.944  28
   5  -6  -3 149.343 46.7262  76
   5  -6  -3 156.965 48.5974  88
   5  -6  -3 307.437 69.9468  28
   5  -6  -3 185.238 61.4020  32
   5  -6  -2 6747.23 353.050  32
   5  -6  -2 7402.20 344.240  28
   5  -6  -2 6726.18 301.140  88
   5  -6  -2 7067.24 303.603  76
   5  -6  -1 8443.85 398.495  32
  -5  -6   1 8876.75 371.006  19
   5  -6  -1 8556.88 348.081  88
   5  -6  -1 8778.51 345.275  76
   5  -6  -1 8283.76 338.073  65
   5  -6   0 6037.49 329.082  32
  -5  -6   0 5680.09 295.188  19
   5  -6   0 6245.68 286.649  88
   5  -6   0 6119.09 279.963  76
   5  -6   0 5875.41 279.733  65
   5  -6   0 5611.40 271.650  58
   5  -6   1 1313.94 146.858  32
   5  -6   1 1322.25 127.353  88
   5  -6   1 1257.34 123.722  65
   5  -6   1 1332.88 126.047  58
   5  -6   2 11156.5 413.630  88
   5  -6   2 11774.8 426.397  65
   5  -6   2 11139.5 413.240  58
   5  -6   3 5149.70 264.183  65
   5  -6   3 5008.78 258.192  58
   5  -6   4 9740.34 383.853  65
   5  -6   4 9915.11 382.252  58
   5  -6   5 711.755 93.8965  58
   5  -6   5 707.536 92.9451  65
   5  -6   6 9092.03 343.866  58
   5  -6   6 9108.83 347.288  65
   5  -6   7 2426.53 154.534  65
   5  -6   7 2558.32 155.715  58
   5  -6   8 437.310 54.9806  88
   5  -6   8 350.986 52.5754  58
  -5  -6  -8 417.413 48.6681  60
  -5  -6  -8 477.110 49.7831  74
   5  -6   8 440.766 60.3354  65
   5  -6   9 121.301 26.5495  88
  -5  -6  -9 97.1317 21.8155  60
   5  -6   9 93.5552 26.7559  58
   5  -6   9 115.866 28.6233  65
   5  -5 -14 3484.22 133.161  80
   5  -5 -13 2612.42 132.032  80
   5  -5 -13 2549.26 135.320  87
   5  -5 -13 2674.02 123.976  96
   5  -5 -12 382.106 51.4229  96
   5  -5 -12 274.763 48.5400  80
   5  -5 -12 267.070 49.3500  87
   5  -5 -11 743.084 80.2656  82
   5  -5 -11 798.619 89.8350  87
   5  -5 -11 999.513 97.0971  79
   5  -5 -11 768.891 80.3005  85
   5  -5 -11 1006.35 88.4324  96
   5  -5 -11 788.370 83.7705  63
   5  -5 -10 1185.30 106.823  82
   5  -5 -10 1276.80 114.529  79
   5  -5 -10 1150.48 113.235  87
   5  -5 -10 1247.21 103.671  85
   5  -5 -10 1278.72 104.055  96
   5  -5 -10 1281.26 110.820  63
   5  -5  -9 11354.3 393.782  82
   5  -5  -9 10785.4 401.877  87
   5  -5  -9 11246.2 394.082  79
   5  -5  -9 11315.4 375.616  85
   5  -5  -9 11610.9 373.089  96
   5  -5  -9 10940.5 380.109  63
   5  -5  -8 17669.4 533.504  81
   5  -5  -8 17835.6 542.948  79
   5  -5  -8 18162.5 524.259  85
   5  -5  -8 19345.7 525.619  96
   5  -5  -8 18635.6 539.940  63
   5  -5  -7 4315.12 253.575  28
   5  -5  -7 3784.52 203.616  81
   5  -5  -7 4009.47 214.864  79
   5  -5  -7 3975.01 206.429  63
   5  -5  -6 8068.58 357.070  28
   5  -5  -6 7892.05 306.719  81
   5  -5  -6 7372.82 307.553  79
   5  -5  -6 8411.60 312.993  63
   5  -5  -5 5835.47 258.286  36
   5  -5  -5 5782.02 291.508  28
   5  -5  -5 5061.66 244.794  79
   5  -5  -5 5762.21 249.480  81
   5  -5  -5 5469.63 253.394  76
   5  -5  -5 5672.94 246.389  63
   5  -5  -4 13092.9 490.125  32
   5  -5  -4 13170.6 428.971  79
   5  -5  -4 12668.1 429.900  88
   5  -5  -4 12842.6 428.359  76
   5  -5  -4 13838.9 478.531  28
   5  -5  -3 1698.60 159.323  32
   5  -5  -3 1708.33 132.884  76
   5  -5  -3 1518.73 128.693  88
   5  -5  -3 1830.43 155.249  28
  -5  -5   3 1634.43 133.544  11
   5  -5  -2 20769.6 657.104  32
  -5  -5   2 20201.3 595.732  11
   5  -5  -1 10132.5 426.355  32
  -5  -5   1 11173.9 399.212  19
  -5  -5   1 10768.6 392.156  11
   5  -5  -1 10128.9 375.477  88
   5  -5  -1 10123.1 369.837  76
   5  -5   0 8082.01 368.549  32
  -5  -5   0 7073.75 314.204  11
  -5  -5   0 7581.52 327.515  19
   5  -5   0 7565.56 313.238  88
   5  -5   0 7350.73 317.769  65
   5  -5   1 12006.8 433.549  26
  -5  -5  -1 11748.1 440.465  19
   5  -5   1 12297.4 477.216  32
   5  -5   1 11672.4 425.217  65
   5  -5   1 11310.2 420.155  58
  -5  -5  -2 6854.73 326.578  19
   5  -5   2 6610.58 305.216  26
   5  -5   2 7041.59 347.692  32
   5  -5   2 6690.93 309.257  65
   5  -5   2 6445.48 303.602  58
  -5  -5  -3 9677.61 409.788  19
   5  -5   3 10142.2 432.187  32
   5  -5   3 9308.48 382.688  58
   5  -5   3 9702.17 389.315  65
   5  -5   4 4830.51 286.820  32
   5  -5   4 4906.01 264.950  58
   5  -5   4 5018.79 268.888  65
   5  -5   5 632.108 90.8004  65
   5  -5   5 586.391 91.0259  58
   5  -5   6 1796.70 152.784  58
   5  -5   6 2070.35 163.792  65
   5  -5   6 1818.06 146.987  64
   5  -5   7 810.265 99.2682  65
   5  -5   7 916.434 102.636  64
   5  -5   7 767.028 98.0870  58
  -5  -5  -8 1726.75 115.104  60
   5  -5   8 1751.26 134.506  65
   5  -5   8 1749.21 128.984  64
   5  -5   8 1778.38 137.496  58
  -5  -5  -9 2378.67 122.069  60
   5  -5   9 2566.01 146.151  65
   5  -5   9 2270.19 135.171  64
   5  -5   9 2430.73 145.084  58
  -5  -5  -9 2485.86 126.627  74
  -5  -5 -10 818.155 57.6496  60
   5  -5  10 909.368 71.4297  65
   5  -5  10 775.580 63.9850  64
   5  -5  10 1022.48 79.0118  58
  -5  -5 -10 838.864 60.7394  74
  -5  -5 -10 887.783 66.3460  73
   5  -4 -15 590.598 49.1417  80
   5  -4 -14 497.782 57.5226  80
   5  -4 -14 540.680 64.6417  87
   5  -4 -14 454.048 48.4643  96
   5  -4 -13 70.0556 31.1478  80
   5  -4 -13 18.5846 23.0451  87
   5  -4 -13 17.7530 23.1549  96
   5  -4 -12 6016.50 259.832  80
   5  -4 -12 6167.76 283.612  87
   5  -4 -12 6461.80 245.094  96
   5  -4 -11 10637.5 380.271  82
   5  -4 -11 10725.8 407.948  87
   5  -4 -11 11038.9 383.820  79
   5  -4 -11 10936.7 361.379  85
   5  -4 -11 10993.8 357.958  96
   5  -4 -11 10645.1 368.448  63
   5  -4 -10 5429.76 264.316  82
   5  -4 -10 6018.70 296.030  87
   5  -4 -10 5925.62 269.772  79
   5  -4 -10 6283.68 258.127  85
   5  -4 -10 6271.04 256.208  96
   5  -4 -10 6275.77 268.744  63
  -5  -4   9 863.598 124.252  35
   5  -4  -9 1030.49 108.963  82
   5  -4  -9 1059.24 108.251  79
   5  -4  -9 975.992 96.4831  85
   5  -4  -9 1122.38 100.565  96
   5  -4  -9 1083.82 106.432  63
  -5  -4   8 1831.61 176.146  35
  -5  -4   8 1785.01 188.781  13
   5  -4  -8 1869.29 136.540  81
   5  -4  -8 1763.01 139.229  79
   5  -4  -8 1831.89 129.055  85
   5  -4  -8 1906.97 128.272  96
   5  -4  -8 1700.67 131.800  63
  -5  -4   7 2885.35 231.513  13
   5  -4  -7 2654.78 161.590  81
   5  -4  -7 2547.61 163.885  79
   5  -4  -7 2963.95 168.310  63
  -5  -4   6 8537.25 406.260  13
   5  -4  -6 9894.33 379.351  28
   5  -4  -5 399.247 68.0855  28
  -5  -4   5 472.141 83.4628  12
  -5  -4   5 427.682 66.9291   7
   5  -4  -5 456.304 63.6512  36
   5  -4  -4 3494.35 199.575  28
  -5  -4   4 3122.80 201.921   8
  -5  -4   4 3420.27 191.375   7
   5  -4  -4 2994.17 199.467  32
   5  -4  -3 2284.90 157.685  28
  -5  -4   3 2047.39 144.021   7
   5  -4  -3 2064.47 162.295  32
  -5  -4   2 3098.42 179.445   7
  -5  -4   2 3287.85 175.278  11
   5  -4  -2 3489.61 211.640  32
  -5  -4   1 7198.22 284.556  19
  -5  -4   1 6945.35 275.134  11
   5  -4  -1 7394.90 326.312  32
  -5  -4   0 11929.6 403.991  19
  -5  -4   0 12081.2 395.045  11
   5  -4   0 11683.3 435.195  32
   5  -4   1 29902.9 752.026  26
  -5  -4  -1 27596.9 757.106  19
   5  -4   1 28789.8 801.516  32
  -5  -4  -2 16326.0 531.234  19
  -5  -4  -2 17392.9 576.744  17
   5  -4   2 16556.1 552.673  32
  -5  -4  -3 4802.83 263.308  19
  -5  -4  -3 5340.27 292.831  17
   5  -4   3 4631.52 247.516  65
   5  -4   3 4934.18 257.101  58
  -5  -4  -4 545.516 96.9279  17
   5  -4   4 451.814 86.2547  35
   5  -4   4 490.625 79.2276  65
   5  -4   4 554.201 86.2770  64
   5  -4   4 539.189 84.8524  58
   5  -4   5 6994.47 372.617  35
  -5  -4  -5 7139.62 353.741  33
   5  -4   5 7515.39 331.637  65
   5  -4   5 6761.89 320.043  64
   5  -4   5 7008.36 325.719  58
   5  -4   6 9030.27 440.105  35
  -5  -4  -6 9663.27 420.394  33
   5  -4   6 9386.51 389.569  64
   5  -4   6 9203.67 380.620  65
   5  -4   6 10204.1 401.765  58
   5  -4   7 1662.69 150.014  64
   5  -4   7 1776.10 151.232  65
   5  -4   7 1824.61 156.046  58
  -5  -4  -8 6001.79 248.574  60
   5  -4   8 6330.35 284.948  65
   5  -4   8 6261.18 294.514  64
   5  -4   8 6446.25 295.440  58
  -5  -4  -9 225.653 38.4847  50
  -5  -4  -9 197.253 38.6074  60
   5  -4   9 243.450 55.1021  65
  -5  -4  -9 227.606 45.5867  74
   5  -4   9 216.281 56.0860  64
   5  -4   9 251.912 57.9806  58
  -5  -4 -10 3572.07 159.278  74
  -5  -4 -10 3468.78 151.248  60
   5  -4  10 3414.00 167.170  65
   5  -4  10 3888.59 189.681  64
  -5  -4 -10 3596.04 162.762  73
  -5  -4 -11 1387.10 78.3107  47
   5  -4  11 1230.62 78.5134  84
  -5  -4 -11 1359.51 78.3058  74
   5  -4  11 1198.43 85.9644  64
   5  -4  11 1470.03 91.9689  58
  -5  -4 -11 1287.76 78.8449  73
   5  -3 -15 1479.71 93.4658  80
   5  -3 -15 1594.60 86.1648  96
   5  -3 -14 7141.36 262.514  80
   5  -3 -14 6757.25 284.203  87
   5  -3 -14 7480.76 246.412  96
   5  -3 -13 2564.92 159.179  80
   5  -3 -13 2644.75 180.113  87
   5  -3 -13 2659.57 145.768  96
   5  -3 -12 8948.51 344.772  82
   5  -3 -12 9427.32 348.699  80
   5  -3 -12 9065.90 377.158  87
   5  -3 -12 9302.25 320.041  96
   5  -3 -11 2430.90 170.111  82
   5  -3 -11 2651.07 171.775  79
   5  -3 -11 2661.02 195.675  87
   5  -3 -11 2800.49 160.316  96
  -5  -3  10 5262.78 328.797  35
   5  -3 -10 4845.71 295.488  22
   5  -3 -10 5276.99 261.242  82
   5  -3 -10 5409.30 255.012  79
   5  -3 -10 5786.73 243.295  85
   5  -3 -10 5648.48 237.051  96
   5  -3 -10 4782.69 235.399  63
  -5  -3   9 9234.74 436.480  35
  -5  -3   9 9237.25 459.762  13
   5  -3  -9 8610.69 394.458  22
   5  -3  -9 9000.15 351.101  82
   5  -3  -9 9064.37 340.499  79
   5  -3  -9 8822.21 314.334  85
   5  -3  -9 8657.29 325.785  63
  -5  -3   8 9248.26 443.297  13
  -5  -3   8 8523.91 407.959  12
   5  -3  -8 8503.36 377.562  22
  -5  -3   7 4638.46 290.949  13
  -5  -3   7 4696.31 280.331  12
  -5  -3   7 4476.75 267.957   9
   5  -3  -7 4230.86 243.589  22
  -5  -3   6 1808.12 163.753  12
  -5  -3   6 1629.41 169.271   6
   5  -3  -6 1695.90 140.304  22
  -5  -3   6 2036.73 169.549   9
  -5  -3   6 1745.06 143.118   8
   5  -3  -6 1829.48 140.824  28
  -5  -3   5 1118.60 113.182   8
   5  -3  -5 1472.45 119.421  28
  -5  -3   5 1153.83 139.615   6
   5  -3  -5 1162.86 109.969  22
  -5  -3   5 1235.05 129.821   9
   5  -3  -4 5398.40 235.034  28
  -5  -3   4 5076.29 252.656   8
  -5  -3   4 5238.64 220.932   7
  -5  -3   4 5361.05 310.429   6
   5  -3  -4 5309.23 254.055  32
   5  -3  -3 22224.0 586.281  28
  -5  -3   3 21716.4 565.099   7
  -5  -3   3 22616.5 721.243   6
   5  -3  -3 22261.5 622.936  32
  -5  -3   2 12034.1 368.986   7
  -5  -3   2 12689.9 501.403   6
   5  -3  -2 13535.0 431.034  32
  -5  -3   1 35339.7 810.178  19
  -5  -3   1 33596.6 789.213  11
  -5  -3   1 34835.4 984.331   6
   5  -3  -1 35887.9 874.490  32
  -5  -3   0 12256.4 429.357  21
  -5  -3   0 12753.4 394.992  19
  -5  -3  -1 523.984 80.3999  21
  -5  -3  -1 577.067 73.6405  19
  -5  -3  -1 564.663 82.7374  17
   5  -3   1 797.416 92.7769  32
  -5  -3  -2 3639.70 226.939  21
  -5  -3  -2 3503.21 201.118  19
  -5  -3  -2 3954.78 227.701  17
   5  -3   2 4237.71 223.726  32
  -5  -3  -3 39182.4 1034.25  21
  -5  -3  -3 40285.8 1018.38  17
   5  -3   3 37482.5 1024.78  35
  -5  -3  -4 4184.62 253.401  17
   5  -3   4 3579.55 244.688  35
  -5  -3  -4 3849.63 237.113  33
  -5  -3  -5 13179.0 505.458  17
   5  -3   5 13065.0 527.302  35
  -5  -3  -5 13080.7 488.678  33
   5  -3   5 13120.9 468.427  64
   5  -3   5 13263.0 456.701  65
   5  -3   5 12658.7 454.707  58
  -5  -3  -6 3109.75 228.727  17
  -5  -3  -6 3093.46 220.468  33
   5  -3   6 2513.85 221.047  35
   5  -3   6 3109.24 200.141  65
   5  -3   6 2847.97 202.650  64
   5  -3   6 3178.67 206.155  58
   5  -3   7 2563.42 223.578  35
  -5  -3  -7 2453.10 195.701  33
   5  -3   7 2450.16 188.139  64
  -5  -3  -7 2586.78 160.032  60
   5  -3   7 2656.02 190.398  58
   5  -3   7 2953.69 191.792  65
  -5  -3  -8 27.1360 28.5076  50
  -5  -3  -8 67.0420 31.6392  60
   5  -3   8 48.4551 28.1074  65
   5  -3   8 21.9811 34.4601  64
   5  -3   8 20.5275 35.2567  58
   5  -3   9 2016.81 162.686  64
  -5  -3  -9 2339.25 148.796  74
  -5  -3  -9 2229.30 138.038  60
   5  -3   9 2313.23 155.049  65
   5  -3   9 2359.22 166.146  58
  -5  -3 -10 963.641 86.3247  74
  -5  -3 -10 998.346 83.6752  60
   5  -3  10 953.214 85.8675  65
   5  -3  10 973.081 102.057  64
   5  -3  10 921.634 92.8337  58
  -5  -3 -10 1125.84 94.7952  73
  -5  -3 -11 2787.39 132.596  47
  -5  -3 -11 2852.64 134.810  74
   5  -3  11 2864.38 156.233  64
   5  -3  11 2791.99 142.239  58
  -5  -3 -11 2742.21 133.737  73
  -5  -3 -12 7288.76 208.363  74
  -5  -3 -12 7419.17 209.099  73
   5  -3  12 7516.69 232.626  64
   5  -2 -16 2129.49 100.115  56
   5  -2 -15 5095.49 224.429  87
   5  -2 -15 5273.90 188.024  96
   5  -2 -14 2467.88 150.166  80
   5  -2 -14 2574.66 171.557  87
   5  -2 -14 2532.12 137.511  96
   5  -2 -13 2631.09 168.423  80
   5  -2 -13 2698.44 188.791  87
   5  -2 -13 2667.20 151.456  96
   5  -2 -12 2038.90 150.328  80
   5  -2 -12 1952.65 165.522  87
   5  -2 -12 1917.41 129.657  96
  -5  -2  11 3059.06 253.784  35
   5  -2 -11 2979.68 193.497  82
   5  -2 -11 3338.34 197.478  80
   5  -2 -11 3226.21 217.545  87
   5  -2 -11 2865.43 227.066  22
  -5  -2  10 6097.44 356.827  35
   5  -2 -10 6251.41 285.366  82
   5  -2 -10 6478.39 277.975  79
   5  -2 -10 5775.96 324.446  22
  -5  -2   9 482.739 99.3567  13
   5  -2  -9 324.226 77.4485  22
  -5  -2   9 439.642 84.1672  34
  -5  -2   8 6071.96 343.706  13
  -5  -2   8 5848.32 329.287  12
   5  -2  -8 5822.61 297.758  22
  -5  -2   8 6057.34 305.096  34
  -5  -2   7 12830.1 493.753  12
  -5  -2   7 13197.7 490.714   9
   5  -2  -7 11805.8 440.427  22
  -5  -2   7 12397.4 453.607  34
  -5  -2   6 50177.5 1221.09  12
  -5  -2   6 51315.0 1215.75   9
  -5  -2   5 29910.0 783.425   8
   5  -2  -5 31139.6 738.104  28
  -5  -2   5 29608.5 730.204  18
  -5  -2   5 31059.9 844.177   6
   5  -2  -5 29501.6 767.223  22
  -5  -2   5 29687.1 819.719   9
   5  -2  -4 7265.80 255.105  28
  -5  -2   4 6792.66 290.536   8
  -5  -2   4 6784.85 267.013  18
  -5  -2   4 7167.67 329.812   6
   5  -2  -4 6772.86 270.940  22
   5  -2  -4 6917.69 278.717  32
   5  -2  -3 1613.56 103.509  28
  -5  -2   3 1425.57 122.976   8
  -5  -2   3 1295.05 134.882   6
  -5  -2   3 1374.52 97.4806  17
   5  -2  -3 1426.16 97.7719  23
   5  -2  -3 1440.70 113.254  32
   5  -2  -2 45804.0 987.622  28
  -5  -2   2 47482.0 1027.86  17
   5  -2  -2 46704.1 1017.92  23
   5  -2  -2 44186.1 1021.00  22
  -5  -2   2 45921.2 995.576  33
   5  -2  -2 46415.9 1043.46  32
  -5  -2   1 2157.14 115.969  19
  -5  -2   1 2135.94 134.958  17
   5  -2  -1 1891.22 120.820  22
  -5  -2   1 1989.15 122.573  33
   5  -2  -1 2059.95 133.474  32
  -5  -2   0 4102.02 179.931  19
  -5  -2   0 4110.50 204.916  17
  -5  -2   0 4224.41 197.912  33
   5  -2   0 4574.16 206.322  32
  -5  -2  -1 28772.9 774.282  21
  -5  -2  -1 27961.6 708.679  19
  -5  -2  -1 30109.5 760.248  17
   5  -2   1 29752.5 732.134  32
  -5  -2  -1 30420.0 744.183  33
  -5  -2  -2 29567.3 805.706  21
  -5  -2  -2 29600.5 779.605  17
  -5  -2  -2 29424.9 764.899  33
   5  -2   2 29851.5 742.242  32
   5  -2   2 29689.6 810.601  35
  -5  -2  -3 3070.96 209.885  21
  -5  -2  -3 3131.73 197.264  17
   5  -2   3 2949.66 206.234  35
  -5  -2  -3 2997.89 188.413  33
  -5  -2  -4 17687.0 618.055  21
  -5  -2  -4 18942.0 600.662  17
  -5  -2  -4 18966.0 582.795  33
   5  -2   4 19046.9 626.464  35
  -5  -2  -5 5990.30 260.594  27
  -5  -2  -5 6265.57 315.383  17
  -5  -2  -5 6263.26 303.940  33
   5  -2   5 6297.18 335.738  35
   5  -2   6 13512.6 540.547  35
   5  -2   6 13628.6 480.747  46
  -5  -2  -6 12916.4 482.006  33
  -5  -2  -6 12810.2 434.013  27
   5  -2   6 13519.6 475.511  83
   5  -2   6 13465.7 465.454  93
   5  -2   6 12874.1 451.593  58
   5  -2   6 13379.3 479.458  67
  -5  -2  -6 12934.6 407.480  60
   5  -2   6 12844.4 441.817  65
   5  -2   6 13060.7 470.507  64
   5  -2   7 8551.08 425.631  35
   5  -2   7 8616.87 370.555  46
  -5  -2  -7 8246.93 371.315  33
  -5  -2  -7 7453.13 323.842  27
   5  -2   7 7429.63 355.584  23
   5  -2   7 9300.29 378.361  83
   5  -2   7 7782.07 342.576  93
   5  -2   7 8272.03 347.924  58
   5  -2   7 8451.94 371.152  67
  -5  -2  -7 8458.51 310.185  60
   5  -2   7 8055.96 331.818  65
   5  -2   7 8556.90 368.943  64
   5  -2   8 19226.9 611.291  46
  -5  -2  -8 18667.3 515.221  50
   5  -2   8 19112.7 605.182  83
   5  -2   8 18751.4 585.073  93
  -5  -2  -8 18105.0 522.886  60
  -5  -2  -8 18667.7 545.567  74
   5  -2   8 18078.7 596.687  64
   5  -2   8 18927.8 579.824  58
   5  -2   9 1459.03 141.947  46
   5  -2   9 1441.83 131.294  93
   5  -2   9 1459.73 139.770  83
  -5  -2  -9 1295.68 107.269  60
  -5  -2  -9 1364.86 117.293  74
   5  -2   9 1752.26 152.717  64
  -5  -2  -9 1447.55 121.494  73
   5  -2   9 1586.04 134.107  58
  -5  -2 -10 281.280 54.0200  47
   5  -2  10 222.842 51.6715  93
  -5  -2 -10 172.236 37.2764  60
  -5  -2 -10 154.395 40.0709  74
  -5  -2 -10 231.212 48.7266  73
   5  -2  10 203.179 52.5930  64
   5  -2  10 183.277 43.2873  58
  -5  -2 -11 1930.53 114.197  47
   5  -2  11 1761.17 115.978  93
  -5  -2 -11 1877.03 114.502  74
   5  -2  11 1953.21 134.971  64
   5  -2  11 1822.71 114.504  58
  -5  -2 -11 1833.89 113.982  73
  -5  -2 -12 457.455 41.6252  48
  -5  -2 -12 459.653 44.4696  47
   5  -2  12 488.376 55.2214  64
  -5  -2 -12 446.246 45.8143  73
  -5  -1  16 3541.25 149.315  83
   5  -1 -16 3419.18 140.637  56
   5  -1 -15 2755.58 130.576  96
  -5  -1  15 2443.73 142.853  93
   5  -1 -15 2515.97 153.822  87
   5  -1 -14 945.530 94.2319  80
   5  -1 -14 995.040 106.117  87
   5  -1 -14 1112.81 89.9615  96
   5  -1 -13 9388.73 351.089  80
   5  -1 -13 9560.25 386.021  87
   5  -1 -13 9616.61 325.822  96
   5  -1 -12 3480.64 201.514  80
   5  -1 -12 3358.04 219.963  87
  -5  -1  11 2841.37 230.052  34
  -5  -1  11 3057.12 248.704  35
   5  -1 -11 2591.58 178.644  82
   5  -1 -11 2910.16 182.272  80
   5  -1 -11 2776.61 199.029  87
   5  -1 -11 2429.10 208.003  22
  -5  -1  10 15153.7 568.054  34
   5  -1 -10 14025.5 473.943  82
   5  -1 -10 15624.9 475.205  80
  -5  -1  10 15659.4 619.708  13
   5  -1 -10 13792.0 537.845  22
  -5  -1   9 2130.32 201.738  13
   5  -1  -9 1871.42 167.169  22
  -5  -1   9 2041.14 178.741  34
  -5  -1   8 21768.2 709.526  13
  -5  -1   8 21632.1 698.990  12
   5  -1  -8 19779.2 635.121  22
  -5  -1   8 20791.0 655.978  34
  -5  -1   7 25619.9 855.695   5
  -5  -1   7 28911.1 816.037  12
  -5  -1   7 28773.9 809.072   9
   5  -1  -7 27062.6 756.486  22
  -5  -1   7 27425.5 773.888  34
  -5  -1   6 34063.3 903.078  12
   5  -1  -6 33038.3 852.197  22
  -5  -1   6 34771.6 901.837   9
  -5  -1   6 32925.3 805.031  37
  -5  -1   5 65374.4 1403.17  18
   5  -1  -5 67726.7 1449.97  22
  -5  -1   5 68033.3 1500.03   9
  -5  -1   5 64766.2 1457.97   8
  -5  -1   5 64104.7 1407.93  37
  -5  -1   4 7940.66 311.015   8
  -5  -1   4 8066.87 290.549  18
   5  -1  -4 7871.52 297.216  22
   5  -1  -3 2611.34 119.589  28
  -5  -1   3 2548.56 157.728   8
  -5  -1   3 2223.62 140.204  18
  -5  -1   3 2349.63 122.380  17
   5  -1  -3 2310.73 126.441  23
   5  -1  -3 2533.31 148.639  22
  -5  -1   2 33593.6 790.007   8
  -5  -1   2 31790.4 772.124  18
  -5  -1   2 30776.6 729.290  17
   5  -1  -2 32698.8 739.068  23
   5  -1  -2 30533.6 753.195  22
   5  -1  -2 31957.2 739.507  32
  -5  -1   2 30237.3 705.457  33
  -5  -1   1 106409. 2139.02  17
   5  -1  -1 110711. 2138.30  23
   5  -1  -1 103268. 2141.04  22
   5  -1  -1 103361. 2109.36  32
  -5  -1   1 105274. 2111.91  33
  -5  -1   0 22437.2 601.169  17
   5  -1   0 24224.1 603.133  23
   5  -1   0 22121.4 590.489  22
  -5  -1   0 22765.5 582.637  33
   5  -1   0 23857.7 569.756  32
  -5  -1  -1 14218.5 436.119  17
   5  -1   1 14143.3 429.630  23
   5  -1   1 13475.3 418.783  22
  -5  -1  -1 13434.8 414.907  33
   5  -1   1 14391.8 391.977  32
  -5  -1  -2 47028.4 1132.12  21
  -5  -1  -2 46635.7 1099.68  17
   5  -1   2 46468.8 1087.51  23
  -5  -1  -2 46558.6 1078.72  33
   5  -1   2 49332.1 1146.52  35
  -5  -1  -3 61485.9 1465.03  21
  -5  -1  -3 66368.8 1444.49  17
   5  -1   3 61616.0 1410.29  23
   5  -1   3 67012.0 1484.36  35
  -5  -1  -3 61896.3 1409.03  33
  -5  -1  -4 9626.03 407.961  21
   5  -1   4 9166.92 359.982  23
  -5  -1  -4 9619.97 365.741  33
   5  -1   4 9807.85 405.348  35
  -5  -1  -5 1729.43 169.247  21
  -5  -1  -5 1668.19 123.879  27
   5  -1   5 1684.58 144.851  23
   5  -1   5 1871.58 170.256  35
  -5  -1  -5 2053.10 160.254  33
   5  -1   6 2347.81 172.347  46
   5  -1   6 2475.01 209.136  35
  -5  -1  -6 2540.74 185.181  33
  -5  -1  -6 2498.95 160.804  27
   5  -1   6 2229.20 172.429  23
   5  -1   6 2471.26 176.842  83
   5  -1   6 2347.87 173.183  93
   5  -1   6 2579.83 182.469  67
   5  -1   6 2435.10 177.374  64
   5  -1   7 1353.53 132.214  46
   5  -1   7 1065.36 141.514  35
  -5  -1  -7 1323.83 122.500  27
   5  -1   7 1144.88 125.188  23
   5  -1   7 1420.47 138.243  83
   5  -1   7 1349.09 135.399  93
  -5  -1  -7 1221.70 105.051  60
   5  -1   7 1571.42 144.957  67
  -5  -1  -7 1411.43 118.054  74
   5  -1   7 1324.10 134.940  64
   5  -1   8 8957.76 376.421  46
   5  -1   8 8488.35 430.136  35
  -5  -1  -8 7727.14 333.690  27
   5  -1   8 9432.83 383.953  83
   5  -1   8 8808.95 373.848  93
   5  -1   8 8857.36 374.976  64
  -5  -1  -8 8940.42 320.180  60
   5  -1   8 9007.60 382.691  67
  -5  -1  -8 8991.46 336.088  74
  -5  -1  -8 8800.86 334.830  73
   5  -1   9 11364.1 424.443  46
  -5  -1  -9 11144.4 382.880  47
   5  -1   9 11215.0 425.082  83
   5  -1   9 11146.7 419.868  93
   5  -1   9 10602.9 416.448  64
  -5  -1  -9 10429.4 354.160  60
  -5  -1  -9 10567.2 372.590  74
  -5  -1  -9 11132.1 379.195  73
  -5  -1 -10 1099.08 98.5806  47
   5  -1  10 1005.53 109.156  46
  -5  -1 -10 889.945 103.565  38
   5  -1  10 931.748 104.652  93
  -5  -1 -10 992.903 95.1726  74
   5  -1  10 873.488 104.699  83
   5  -1  10 858.746 100.427  64
  -5  -1 -10 906.150 90.6174  73
  -5  -1 -11 412.473 54.4261  47
  -5  -1 -11 403.167 52.1054  48
   5  -1  11 332.923 54.9801  93
   5  -1  11 382.728 63.1088  64
  -5  -1 -11 355.985 51.4612  74
  -5  -1 -11 393.303 54.7046  73
  -5  -1 -12 514.259 47.6010  48
  -5  -1 -12 486.345 48.8251  47
   5  -1  12 473.694 56.1614  93
   5  -1  12 537.885 58.2830  64
  -5  -1 -12 417.230 47.0959  73
  -5   0  16 893.677 75.4846  93
   5   0 -16 743.539 63.0485  56
  -5   0  15 5325.80 237.820  93
   5   0 -15 5322.56 214.484  56
   5   0 -14 856.113 96.3006  87
  -5   0  14 823.795 91.7209  71
   5   0 -13 2889.29 179.598  80
   5   0 -13 2995.90 194.327  87
  -5   0  13 3081.68 194.971  71
  -5   0  12 1804.80 193.551  35
   5   0 -12 1671.69 137.797  80
   5   0 -12 1707.70 149.095  87
  -5   0  11 7884.12 405.366  34
  -5   0  11 8003.72 411.956  35
   5   0 -11 8002.82 319.832  80
   5   0 -11 7386.17 332.423  87
   5   0 -11 6973.19 362.931  22
  -5   0  10 17.5154 29.5517  34
   5   0 -10 33.8448 31.6257  82
   5   0 -10 139.518 44.8131  80
  -5   0  10 67.8371 49.6513  13
   5   0 -10 77.9704 47.8038  22
  -5   0   9 36585.7 1016.83  13
  -5   0   9 36173.4 987.095  34
  -5   0   8 12336.8 484.739  13
  -5   0   8 11979.1 477.887  12
   5   0  -8 11234.0 434.155  22
  -5   0   8 11835.5 457.915  34
  -5   0   7 2075.10 171.797  12
   5   0  -7 1857.46 151.002  22
  -5   0   7 2017.87 161.369  34
  -5   0   7 1802.70 135.886  37
  -5   0   6 23566.6 668.924  12
  -5   0   6 21429.6 587.979  16
  -5   0   6 23908.3 673.511   9
   5   0  -6 22592.7 631.204  22
  -5   0   6 20833.0 593.085  37
  -5   0   6 21716.6 640.119  34
   5   0  -5 6546.37 276.283  22
  -5   0   5 7164.63 304.786   9
  -5   0   5 6545.20 266.389  37
  -5   0   4 4.37322 22.8600   8
  -5   0   4 59.2802 23.7689  18
  -5   0   4 14.4405 25.9888   9
   5   0  -4 24.1911 23.6841  22
  -5   0   4-11.0262 22.7798  37
  -5   0   3 291.516 53.9703   8
  -5   0   3 268.276 51.4615  18
  -5   0   3 294.658 41.8301  15
   5   0  -3 262.104 51.4574  22
  -5   0   2 5638.84 238.097   8
  -5   0   2 5643.29 234.165  18
   5   0  -2 5477.99 216.191  23
   5   0  -2 5207.39 225.534  22
  -5   0   1 18479.5 506.584   8
  -5   0   1 17725.5 504.202  18
   5   0  -1 19354.3 494.559  23
   5   0  -1 16760.7 493.115  22
  -5   0   0 59570.8 1261.99   8
   5   0   0 56769.2 1250.53  25
  -5   0   0 58774.6 1269.47  18
   5   0   0 59122.0 1250.89  23
   5   0   1 120.569 37.4974  22
  -5   0  -1 105.856 35.0599  18
   5   0   1 188.537 46.4290  25
   5   0   1 228.220 49.7916  23
  -5   0  -1 120.922 34.9484  33
  -5   0  -2 119203. 2402.84  21
   5   0   2 114032. 2344.11  25
  -5   0  -2 116045. 2354.76  18
   5   0   2 112988. 2340.15  23
  -5   0  -2 111371. 2327.65  33
  -5   0  -3 4411.96 244.008  21
   5   0   3 3972.66 210.270  25
  -5   0  -3 4342.69 217.325  18
   5   0   3 4217.55 214.231  23
   5   0   3 3917.95 229.252  35
  -5   0  -3 3945.39 207.804  33
  -5   0  -4 13.0602 27.1164  21
  -5   0  -4 84.7456 34.2875  18
   5   0   4 58.0347 30.1149  25
   5   0   4 47.6543 29.8447  23
   5   0   4 54.3625 23.6419  35
  -5   0  -5 3411.32 237.397  21
  -5   0  -5 3416.19 178.661  27
   5   0   5 3593.11 211.024  25
   5   0   5 3314.96 201.305  23
   5   0   5 3647.92 237.170  35
  -5   0  -6 1246.17 111.369  27
  -5   0  -6 1386.96 133.761  20
   5   0   6 1270.26 125.916  25
   5   0   6 1348.62 127.841  23
  -5   0  -6 1383.56 139.352  15
   5   0   6 1338.76 149.155  35
   5   0   7 2133.56 195.096  35
   5   0   7 2277.19 167.257  46
  -5   0  -7 2023.94 167.960  20
  -5   0  -7 2215.42 177.717  15
   5   0   7 2052.98 167.053  93
   5   0   7 2267.79 169.668  83
  -5   0  -7 2541.96 148.032  60
   5   0   7 1880.71 159.015  67
  -5   0  -7 2225.59 150.259  74
   5   0   7 2124.78 166.008  64
  -5   0  -7 2038.64 145.578  73
   5   0   7 2042.51 158.468  71
  -5   0  -8 4787.62 236.458  47
   5   0   8 4751.28 301.001  35
   5   0   8 4895.19 257.901  46
   5   0   8 4507.39 258.899  93
   5   0   8 4791.64 258.892  83
   5   0   8 4847.21 257.530  64
  -5   0  -8 4602.81 228.819  73
   5   0   8 4721.27 261.175  67
  -5   0  -8 4708.80 231.301  74
   5   0   8 4540.37 241.220  71
  -5   0  -9 1114.56 107.193  47
   5   0   9 1135.35 118.798  46
  -5   0  -9 1226.33 127.312  38
   5   0   9 1150.76 120.868  83
   5   0   9 984.115 116.139  93
  -5   0  -9 1091.88 103.653  74
   5   0   9 1068.49 116.112  64
  -5   0  -9 913.479 96.1663  73
  -5   0 -10 3798.51 182.935  48
  -5   0 -10 3650.37 190.090  47
   5   0  10 4128.27 219.596  46
   5   0  10 3933.84 219.421  83
   5   0  10 4260.61 232.304  93
  -5   0 -10 3554.73 188.057  74
  -5   0 -10 4010.35 198.365  73
   5   0  10 3984.36 214.618  64
  -5   0 -11 702.249 68.7664  48
  -5   0 -11 709.944 71.8588  47
   5   0  11 710.495 86.9165  93
   5   0  11 802.318 82.6979  64
  -5   0 -11 679.293 71.1329  73
  -5   0 -12 2243.62 107.189  48
  -5   0 -12 2252.22 111.190  47
   5   0  12 2394.31 134.614  93
  -5   1  16 3807.51 166.247  93
   5   1 -16 3346.29 139.141  56
  -5   1  15 2438.52 154.841  93
  -5   1  15 2363.54 142.047  71
   5   1 -15 2325.00 131.829  56
  -5   1  14 942.588 94.1969  77
  -5   1  14 936.335 100.431  71
   5   1 -14 779.203 83.4490  56
  -5   1  13 9333.62 360.819  77
  -5   1  13 9188.83 375.366  71
   5   1 -13 9211.57 340.525  54
   5   1 -12 3321.99 207.394  92
  -5   1  12 3311.56 209.273  77
  -5   1  11 2545.54 216.209  35
   5   1 -11 2591.29 185.215  92
   5   1 -11 2740.41 174.794  80
   5   1 -11 2742.94 211.945  22
  -5   1  10 14731.2 574.679  34
   5   1 -10 14125.6 490.355  92
   5   1 -10 15261.2 463.643  80
   5   1 -10 14067.5 529.594  22
  -5   1   9 2414.21 196.614  13
   5   1  -9 1807.87 161.015  22
  -5   1   9 1940.81 179.474  34
  -5   1   9 1875.26 157.100  37
  -5   1   8 20439.6 652.232  13
   5   1  -8 20095.3 623.099  22
  -5   1   8 21708.3 669.989  34
  -5   1   8 19863.0 609.120  37
  -5   1   7 28247.3 788.531  12
  -5   1   7 26926.7 725.571  16
   5   1  -7 26842.5 744.715  22
  -5   1   7 28856.8 785.791  34
  -5   1   7 27252.3 743.194  37
  -5   1   6 34947.0 891.556  12
  -5   1   6 32765.8 837.385  16
  -5   1   6 35347.1 900.737   9
   5   1  -6 33476.4 854.487  22
  -5   1   6 33647.3 877.067  34
  -5   1   6 33455.8 851.457  37
  -5   1   5 67462.4 1498.56  12
  -5   1   5 66516.9 1465.82  16
  -5   1   5 68831.3 1507.80   9
   5   1  -5 67432.3 1471.89  22
  -5   1   5 65516.0 1465.95  37
   5   1  -4 8045.06 304.318  22
  -5   1   4 8063.70 317.786   9
  -5   1   4 7790.00 301.688  37
  -5   1   3 2302.79 118.789  15
   5   1  -3 2414.69 149.052  22
  -5   1   3 2094.08 142.076  37
   5   1  -2 32124.9 757.618  25
  -5   1   2 30903.1 776.881  18
   5   1  -2 31075.9 778.527  22
  -5   1   2 32536.1 738.998  15
  -5   1   2 31949.3 781.828  37
   5   1  -1 111547. 2188.81  25
  -5   1   1 105632. 2199.01  18
  -5   1   1 107037. 2165.83  15
   5   1  -1 103622. 2196.36  22
  -5   1   1 110468. 2192.52   8
  -5   1   1 105931. 2180.92  38
  -5   1   0 24618.6 609.437   8
  -5   1   0 22956.2 548.337  20
   5   1   0 23781.0 617.713  25
  -5   1   0 23391.4 623.651  18
  -5   1   0 23762.9 614.161  15
   5   1   0 21861.9 618.309  22
  -5   1   0 23997.1 616.962  38
  -5   1  -1 15113.2 422.923   8
  -5   1  -1 14145.5 393.994  20
   5   1   1 13889.2 438.851  25
  -5   1  -1 15585.4 453.248  18
   5   1   1 13627.7 429.946  23
  -5   1  -1 14626.6 444.820  15
   5   1   1 12788.7 440.060  22
  -5   1  -1 14481.5 440.996  38
  -5   1  -2 46839.4 1065.66  20
   5   1   2 47033.3 1116.93  25
  -5   1  -2 51698.8 1119.16  18
   5   1   2 47083.3 1100.31  23
  -5   1  -2 50592.9 1132.19  15
  -5   1  -2 46825.5 1110.15  38
  -5   1  -3 63173.9 1479.75  21
  -5   1  -3 62082.1 1403.00  20
   5   1   3 64803.1 1455.46  25
  -5   1  -3 67879.8 1431.77  18
   5   1   3 62305.6 1424.60  23
  -5   1  -3 68512.8 1468.66  15
  -5   1  -3 65962.2 1456.17  38
  -5   1  -4 9137.88 390.597  21
  -5   1  -4 9782.99 355.628  20
   5   1   4 9291.13 370.209  25
   5   1   4 9506.90 357.389  23
  -5   1  -4 10292.5 385.476  15
  -5   1  -4 9174.64 367.237  38
  -5   1  -5 1771.05 167.712  21
  -5   1  -5 1542.46 137.193  20
   5   1   5 2067.40 165.462  25
   5   1   5 1578.16 135.525  23
  -5   1  -5 2074.50 164.208  15
  -5   1  -5 1898.45 156.909  38
  -5   1  -6 2688.59 166.241  47
  -5   1  -6 2461.05 185.367  38
   5   1   6 2470.70 196.264  35
  -5   1  -6 2691.12 187.161  20
   5   1   6 2469.54 188.012  25
  -5   1  -6 2351.28 182.681  15
   5   1   6 2330.23 173.043  93
  -5   1  -6 2532.73 157.739  74
   5   1   6 2568.13 178.894  71
  -5   1  -6 2493.06 159.370  73
  -5   1  -7 1305.52 108.974  48
  -5   1  -7 1294.43 118.096  47
  -5   1  -7 1226.60 132.391  38
   5   1   7 1405.79 125.981  49
  -5   1  -7 1343.50 136.680  20
   5   1   7 1291.16 135.779  25
  -5   1  -7 1171.90 128.867  15
   5   1   7 1413.25 137.667  93
  -5   1  -7 1284.94 113.841  74
   5   1   7 1414.01 129.551  83
  -5   1  -7 1121.03 109.497  73
   5   1   7 1168.96 123.161  71
  -5   1  -8 9104.30 323.776  48
  -5   1  -8 9231.96 345.490  47
  -5   1  -8 8732.58 373.941  38
   5   1   8 8479.39 337.930  49
   5   1   8 9032.07 362.083  83
   5   1   8 8991.86 377.638  93
  -5   1  -8 8491.45 329.365  74
  -5   1  -8 8643.20 332.100  73
   5   1   8 8836.62 366.026  71
  -5   1  -9 10960.7 362.570  48
  -5   1  -9 10569.3 376.389  47
   5   1   9 10646.4 416.728  93
   5   1   9 11006.0 404.969  83
  -5   1  -9 11081.9 377.686  73
   5   1   9 10778.9 403.906  71
  -5   1 -10 822.432 86.6652  47
  -5   1 -10 931.787 86.4254  48
   5   1  10 970.904 101.133  83
   5   1  10 831.364 102.459  93
  -5   1 -10 1013.69 90.2542  68
   5   1  10 839.540 94.2605  71
  -5   1 -10 901.953 90.6126  73
  -5   1 -11 342.973 47.6526  48
  -5   1 -11 386.051 53.4611  47
   5   1  11 397.935 66.8903  93
  -5   1 -12 395.279 42.8571  48
   5   1  12 512.103 61.8101  93
  -5   2  16 2207.66 115.942  93
   5   2 -16 1978.03 95.2066  56
  -5   2  16 2068.38 104.045  71
  -5   2  15 5193.68 224.395  93
  -5   2  15 5012.42 215.083  71
   5   2 -15 4620.82 189.130  56
   5   2 -14 2351.20 128.068  95
  -5   2  14 2373.85 155.120  77
  -5   2  14 2128.39 153.514  71
   5   2 -14 2287.50 141.195  56
   5   2 -13 2646.02 150.078  95
  -5   2  13 2627.15 180.711  77
  -5   2  13 2845.89 192.987  71
   5   2 -13 2588.00 159.548  54
   5   2 -13 3124.69 176.761  56
   5   2 -12 1662.36 122.994  95
   5   2 -12 1369.78 136.148  92
  -5   2  12 1604.93 147.634  77
   5   2 -12 1608.64 134.624  54
   5   2 -11 3521.73 185.535  95
   5   2 -11 3236.57 217.883  92
  -5   2  11 2991.74 209.050  77
   5   2 -11 3805.52 207.507  56
   5   2 -11 3690.37 213.663  54
  -5   2  10 6709.83 366.705  34
  -5   2  10 6178.79 322.718  37
  -5   2  10 6611.92 298.253  42
   5   2 -10 5958.88 314.052  22
   5   2 -10 6486.69 311.366  92
   5   2 -10 6642.75 282.234  56
   5   2  -9 372.965 74.8266  22
  -5   2   9 381.295 80.7734  34
  -5   2   9 326.037 69.7536  37
   5   2  -8 5780.57 289.523  22
  -5   2   8 6503.62 329.729  34
  -5   2   8 6324.69 312.237  37
   5   2  -7 11789.8 431.711  22
  -5   2   7 13326.8 477.192  34
  -5   2   7 12604.3 456.220  37
  -5   2   6 50238.1 1162.61  12
  -5   2   6 47261.3 1151.01  16
   5   2  -6 46284.8 1124.79  22
  -5   2   6 49221.1 1171.25  34
  -5   2   6 47962.8 1157.01  37
  -5   2   5 30602.9 785.775  12
  -5   2   5 31330.9 806.726  16
   5   2  -5 29602.0 776.381  22
   5   2  -5 30343.6 702.626  30
  -5   2   5 29796.5 793.373  34
  -5   2   5 30808.4 801.441  37
  -5   2   4 7115.11 281.562  12
  -5   2   4 6308.57 283.365  16
  -5   2   4 7171.83 290.864   9
   5   2  -4 6680.94 279.456  22
   5   2  -4 6562.04 228.435  30
  -5   2   4 6479.80 285.761  37
  -5   2   4 6978.83 289.250  34
   5   2  -3 1362.56 99.7161  25
  -5   2   3 1552.72 129.258  16
  -5   2   3 1496.89 118.021   9
   5   2  -3 1513.16 95.6010  30
   5   2  -3 1334.47 115.555  22
  -5   2   3 1446.46 115.756  38
  -5   2   3 1167.89 111.370  37
   5   2  -2 45180.8 1023.69  25
   5   2  -2 45469.9 981.146  30
  -5   2   2 46935.0 1043.00   9
   5   2  -2 45934.2 1063.44  22
  -5   2   2 44939.4 1051.60  38
  -5   2   2 44444.1 1058.57  37
   5   2  -1 2125.35 139.197  25
  -5   2   1 2321.90 141.439  15
   5   2  -1 2038.43 145.022  22
  -5   2   1 2151.86 146.886  38
  -5   2   1 1982.99 140.824  37
   5   2   0 4524.32 214.944  25
  -5   2   0 4137.34 207.688  15
   5   2   0 3957.57 215.409  22
  -5   2   0 4498.19 221.400  38
  -5   2   0 4284.61 212.853  37
  -5   2  -1 28838.9 700.055  20
   5   2   1 29806.5 758.290  25
  -5   2  -1 30497.4 763.844  15
   5   2   1 27186.6 769.351  22
  -5   2  -1 29939.5 769.052  38
  -5   2  -1 30025.2 747.499  37
  -5   2  -2 30689.6 799.664  21
  -5   2  -2 29509.8 742.658  20
   5   2   2 31782.4 804.975  25
  -5   2  -2 30503.2 795.553  15
  -5   2  -2 30391.5 798.729  38
  -5   2  -2 29937.9 760.948  37
  -5   2  -3 2840.34 190.698  21
  -5   2  -3 3021.56 176.979  20
   5   2   3 3101.44 198.064  25
  -5   2  -3 3306.48 203.447  15
  -5   2  -3 3105.63 197.613  38
  -5   2  -4 18211.6 598.647  21
  -5   2  -4 18884.2 567.681  20
   5   2   4 19659.6 609.178  25
  -5   2  -4 19785.6 606.491  15
  -5   2  -4 18861.8 593.132  38
  -5   2  -5 6149.49 293.367  20
   5   2   5 5720.82 301.488  25
  -5   2  -5 6273.29 310.929  15
  -5   2  -5 6691.28 314.060  38
  -5   2  -6 13328.4 410.974  48
  -5   2  -6 13287.2 436.523  47
  -5   2  -6 12671.7 474.664  38
  -5   2  -6 12678.5 470.665  20
   5   2   6 12626.3 491.575  25
  -5   2  -6 13515.2 495.418  15
   5   2   6 13142.6 460.335  93
  -5   2  -6 13132.4 429.719  73
   5   2   6 12941.7 462.415  71
   5   2   7 8842.07 353.100  49
  -5   2  -7 8272.55 309.436  48
  -5   2  -7 8291.64 330.939  47
  -5   2  -7 8776.63 372.549  38
  -5   2  -7 7636.00 356.815  20
   5   2   7 8414.90 385.794  25
   5   2   7 8227.96 352.306  93
   5   2   7 8238.69 357.249  71
  -5   2  -7 7978.44 320.320  73
   5   2   8 18955.7 572.277  49
  -5   2  -8 18146.3 524.102  48
  -5   2  -8 18677.0 553.003  47
   5   2   8 18420.7 584.801  93
  -5   2  -8 18467.9 546.351  68
   5   2   8 18488.2 590.016  71
  -5   2  -9 1390.06 110.216  48
  -5   2  -9 1496.53 124.290  47
   5   2   9 1372.08 120.371  49
   5   2   9 1376.40 130.983  93
  -5   2  -9 1347.21 113.517  68
   5   2   9 1143.26 122.120  71
  -5   2 -10 162.683 37.9661  48
  -5   2 -10 214.673 45.6736  47
   5   2  10 158.772 40.2009  49
   5   2  10 207.406 51.2870  93
   5   2  10 242.761 58.6935  71
  -5   2 -11 1769.74 105.356  48
   5   2  11 1975.13 132.604  93
   5   2  11 1684.23 120.139  71
   5   2  12 597.813 61.3541  93
  -5   2 -12 477.857 44.4887  90
   5   3 -15 1445.93 80.5027  95
  -5   3  15 1637.04 107.822  93
   5   3 -15 1366.90 87.8955  56
  -5   3  15 1628.39 108.734  71
   5   3 -14 6746.38 236.381  95
  -5   3  14 7618.32 292.014  93
  -5   3  14 7159.08 287.938  71
   5   3 -14 6742.42 251.726  56
   5   3 -13 2813.65 152.957  95
  -5   3  13 2772.87 182.055  77
  -5   3  13 2850.29 187.063  71
   5   3 -13 2617.26 152.662  54
   5   3 -13 2608.14 159.360  56
  -5   3  12 9214.59 352.714  42
   5   3 -12 8854.88 321.412  95
  -5   3  12 9748.58 385.455  77
  -5   3  12 9779.81 390.655  71
   5   3 -12 9066.25 342.201  56
   5   3 -12 8741.18 336.507  54
  -5   3  11 2640.15 209.112  37
  -5   3  11 2569.13 182.012  42
  -5   3  11 2909.15 187.483  40
   5   3 -11 2673.64 163.567  95
   5   3 -11 2640.86 194.949  92
  -5   3  11 2624.81 195.266  77
   5   3 -11 2633.74 176.488  54
  -5   3  11 2793.08 181.476  62
   5   3 -11 2756.73 175.858  56
  -5   3  10 5619.66 317.024  37
  -5   3  10 5367.95 275.355  42
  -5   3  10 5276.37 270.131  40
   5   3 -10 5599.36 247.768  95
   5   3 -10 5305.87 284.852  92
  -5   3  10 5236.39 264.989  62
   5   3 -10 5918.00 268.621  56
   5   3 -10 5453.49 268.708  54
  -5   3   9 8735.83 405.886  37
  -5   3   9 8651.22 361.478  42
  -5   3   9 8693.97 357.149  40
   5   3  -9 8895.71 324.170  95
   5   3  -9 8611.67 369.192  92
  -5   3   9 9412.59 362.646  86
   5   3  -9 8748.11 351.555  54
   5   3  -9 7576.80 325.887  69
   5   3  -9 9021.65 338.911  56
   5   3  -8 8753.19 328.325  30
  -5   3   8 9307.73 413.725  34
  -5   3   8 8603.87 396.288  37
   5   3  -7 4288.34 238.855  22
   5   3  -7 4874.38 223.577  30
  -5   3   7 4660.86 267.350  34
  -5   3   7 4589.83 268.650  37
   5   3  -6 1948.85 150.729  22
   5   3  -6 1948.40 132.096  30
  -5   3   6 2014.65 162.073  34
  -5   3   6 1973.00 166.532  37
  -5   3   5 1305.87 131.869  16
   5   3  -5 1018.66 107.255  22
   5   3  -5 1141.31 96.8663  30
  -5   3   5 1320.12 123.777  34
  -5   3   5 1240.13 127.484  37
  -5   3   4 4916.49 262.870  16
   5   3  -4 5403.94 221.256  30
   5   3  -4 4821.61 242.240  22
  -5   3   4 5192.74 245.933  34
  -5   3   4 5164.92 263.650  37
  -5   3   3 23431.6 664.019  16
   5   3  -3 21175.1 565.674  30
   5   3  -3 21955.7 623.852  22
  -5   3   3 22569.3 645.281  37
   5   3  -2 12360.9 389.705  25
  -5   3   2 12977.5 444.427  16
   5   3  -2 12445.8 377.555  30
   5   3  -2 11701.6 414.639  22
  -5   3   2 11630.8 420.942  38
  -5   3   2 12600.2 428.008  37
   5   3  -1 34818.4 848.016  25
  -5   3   1 35854.5 900.673  16
   5   3  -1 34349.3 818.667  30
   5   3  -1 34351.9 880.283  22
  -5   3   1 32708.0 877.461  38
  -5   3   1 35435.6 875.480  37
   5   3   0 13696.9 437.977  25
  -5   3   0 13185.7 450.107  16
   5   3   0 12182.9 448.049  22
  -5   3   0 13900.2 464.562  38
  -5   3   0 12912.9 431.151  37
   5   3   1 691.119 88.9576  25
  -5   3  -1 592.718 82.2468  16
  -5   3  -1 631.828 90.2934  38
  -5   3  -1 664.610 81.9165  37
   5   3   2 3899.04 223.762  25
  -5   3  -2 3766.47 226.093  38
   5   3   3 40411.5 1020.60  25
  -5   3  -3 37879.9 1017.34  24
  -5   3  -3 40583.3 1027.36  38
   5   3   4 3925.20 242.376  25
  -5   3  -4 3553.83 228.493  38
  -5   3  -5 13001.6 410.198  48
  -5   3  -5 13528.3 448.457  47
  -5   3  -5 13336.8 490.693  38
   5   3   5 13098.1 457.074  41
   5   3   5 13576.1 509.691  25
   5   3   5 12769.8 443.100  93
  -5   3  -5 13255.7 444.837  75
   5   3   5 13576.4 433.889  70
  -5   3  -5 13454.9 450.498  68
   5   3   5 13245.4 463.973  71
  -5   3  -6 3025.87 172.641  48
  -5   3  -6 3023.46 209.999  38
   5   3   6 3079.04 200.066  41
  -5   3  -6 2952.61 187.103  47
   5   3   6 2744.72 215.316  25
   5   3   6 3011.78 193.167  93
  -5   3  -6 2836.92 180.042  75
  -5   3  -6 3066.65 189.984  68
   5   3   6 2995.82 202.621  71
  -5   3  -7 2342.27 152.674  48
  -5   3  -7 2747.64 177.447  47
   5   3   7 2300.98 196.141  25
   5   3   7 2615.42 179.897  93
  -5   3  -7 2666.72 169.895  75
  -5   3  -7 2579.10 170.693  68
   5   3   7 2578.32 189.120  71
   5   3   8 2.98825 30.0526  49
  -5   3  -8 16.8505 23.5961  48
  -5   3  -8 25.5438 26.2222  47
   5   3   8 22.2975 32.6838  93
   5   3   8 34.3213 35.5231  71
  -5   3  -8 30.6487 21.9277  68
  -5   3  -9 2262.02 138.774  48
   5   3   9 2153.16 151.761  49
   5   3   9 2065.02 151.696  93
   5   3   9 2138.82 163.304  71
  -5   3  -9 2209.24 138.500  68
   5   3  10 992.798 90.4886  49
[truncated: 246,617 more chars]
